# Supplementary material for: Mediator MED23 regulates inflammatory responses and liver fibrosis
Source: PLoS Biol. 2019 Dec 5;17(12):e3000563. doi: 10.1371/journal.pbio.3000563 (PMC6917294; doi:10.1371/journal.pbio.3000563)
Supplement: S1 Data — (XLSX) [file pbio.3000563.s005.xlsx]

## Sheet: Figure1
Fig 1B	med23f/f						med23Δli
Sirius-red area（%）	2.93566	2.91583	2.32173	1.35276	2.22981		9.63127	6.9414	4.55825	7.57769	7.07261
	med23f/f								med23Δli
a-SMA area（%）	10.4289	5.66831	9.64579	8.52334	10.3361	9.47989	10.6967		18.136	21.4859	16.5878	11.2037	11.0003	15.8697	15.1788
Fig 1D	med23f/f								med23Δli
Acta2	1.24747	1.0335	0.481181	0.775414	0.998546	1.57205	0.89184		3.93547	2.60945	2.53039	1.63312	3.11069	2.30658	1.32405
Desmin	1.36304	0.829361	1.01815	0.907246	0.916068	1.14645	0.819692		2.12609	2.34323	1.82006	1.492	2.17562	1.6754	1.40385
Col1a1	1.6065	0.372713	0.653207	1.21354	1.08629	1.48962	0.578124		2.72431	2.69117	1.89682	1.46354	4.02171	2.30257	0.732943
Col3a1	1.48236	0.450767	0.679727	1.05886	1.02521	1.71034	0.592721		2.90268	2.55255	1.66643	1.47884	6.65067	2.41985	0.867335
Fig 1E	med23f/f								med23Δli
Mmp9	0.949658	0.431175	0.398405	0.476869	0.677387	2.90141	1.16509		1.80201	3.17074	2.05617	1.01002	2.36598	2.24894	1.62434
Mmp13	1.23035	0.573332	0.777222	0.938047	1.25492	1.14523	1.08091		1.90505	1.2741	1.05078	1.4079	2.49474	1.71143	0.797581
Timp1	1.22888	0.528958	0.643323	1.20973	0.950726	1.28158	1.1568		2.05332	2.41333	1.34869	0.837079	1.71317	1.44487	1.64054
Timp2	1.33779	0.566942	0.624086	1.19839	1.10589	1.29208	0.874817		2.32382	2.39556	1.92723	1.53813	2.95331	1.83279	1.54916
Fig 1F	med23f/f								med23Δli
Tgfβ1	1.22253	0.687907	0.838014	1.0445	1.01325	1.29016	0.903636		1.89381	1.95099	1.41422	1.42108	1.83046	1.59857	1.05131
Tgfβr1	1.02111	1.08663	0.868794	0.92595	0.777155	0.831105	1.48926		1.47538	1.55521	1.09799	0.977857	1.87041	1.3291	1.6318
Pdgfβ	1.42116	0.695564	0.691276	0.979349	0.892806	1.4365	0.883344		4.56682	4.06082	2.73819	1.9063	3.39785	3.39055	1.43813
Pdgfrβ	1.35728	0.47399	0.744637	1.10726	1.33896	1.01209	0.965787		3.10243	3.17733	1.68568	1.71219	5.71357	2.15778	1.83843

## Sheet: Figure2
Fig 2B	med23f/f								med23Δli
TUNEL+ cells	19	27.2	16.4	15.4	16.2	33			7.8	13	13.8	9	11	10.2	19.25
Fig 2C	med23f/f								med23Δli
cIAP1	1.01205	1.12804	1.11629	0.893321	1.03339	0.818935	0.997972		1.22713	1.29199	1.15978	1.02654	1.13431	1.12034	1.40091
cIAP2	1.02666	1.00379	1.03482	0.936476	0.965547	0.860431	1.17227		1.14743	1.24953	1.19212	1.26354	1.12066	1.21858	1.07132
Fig 2D	med23f/f								med23Δli
PCNA+ heaptocytes	112.8	38.2	21.2	65.8	21.6	36.8	102.4		101	165	157.4	157.2	25.6	183.2	95.6
Fig 2E	med23f/f								med23Δli
HGF	1.66428	0.699593	0.846237	1.07892	1.01384	0.808021	0.889112		2.82633	3.26302	1.7057	1.78096	3.82346	2.23973	1.1558
CyclinD1	2.55777	0.616433	0.737423	0.749753	0.58251	0.725389	1.03072		2.98265	3.6642	1.65644	1.24964	2.07732	1.53652	1.87248
c-Fos	0.956464	0.871711	0.823478	0.834668	1.33037	1.10238	1.08092		1.78943	1.4423	2.16422	0.959392	3.3185	1.16717	1.62473
c-Jun	1.23616	1.06305	0.950898	1.21274	0.816644	0.757897	0.962603		1.67887	1.88875	1.28133	1.2254	1.37569	1.42895	1.91753

## Sheet: Figure3
Fig 3B	med23f/f								med23Δli
F4/80+ cells	23	55	19.6	34.8	22.2				51	71.8	35.2	87	42	41.25
Fig 3C	med23f/f								med23Δli
F4/80	1.1488	0.981566	0.867979	1.05212	0.916009	1.03517	0.998362		2.05035	2.26882	2.49975	1.47479	2.82879	1.55126	1.09646
Cd45	1.126	0.925523	0.769115	0.876892	0.825108	1.27041	1.20695		2.17167	2.61971	2.15303	1.21331	2.56478	1.59589	1.10078
Cd3g	0.82524	1.07472	1.19601	0.744415	0.75193	1.29153	1.11617		2.08862	3.89375	3.82817	1.50496	4.29602	2.23522	1.62619
Fig 3D	med23f/f								med23Δli
Tnfα	0.769911	1.04849	1.05098	0.93098	0.820375	0.950335	1.42893		1.00126	0.911636	0.73362	0.767343	0.590299	0.930798	1.24351
IL6	1.01906	1.23482	0.597521	0.740674	1.0966	0.868887	1.44243		1.28988	0.95669	1.14589	0.968505	1.297	2.02412	3.1794
IL1α	0.907073	0.897656	0.902737	1.0635	1.10264	1.10995	1.01645		1.66495	1.77962	1.19855	1.29205	1.7432	0.98232	1.17796
Ilβ	1.35197	0.360137	1.05506	1.31342	0.66	1.23909	1.02032		3.35324	3.42572	1.75005	0.858479	2.1846	3.01645	1.35202
Fig 3E	med23f/f								med23Δli
Ccl2	1.40503	0.333723	0.756967	1.43254	1.13644	1.25452	0.680787		3.06472	2.93493	1.68494	0.840085	1.53274	1.95218	1.25112
Ccl4	1.56872	0.506975	0.811517	1.3591	1.48818	0.574261	0.691248		2.09608	1.48761	2.08042	1.91484	1.39766	1.25812	0.467925
Ccl5	1.30926	0.973305	1.28476	0.696349	0.527382	0.781198	1.42775		1.734	2.93964	2.74096	1.2134	3.89994	1.13982	1.31723
Cxcl10	1.3423	0.756172	1.0742	1.35741	1.23398	0.515247	0.720686		2.51251	2.82351	1.5024	1.04791	1.61288	1.20377	1.95886
Fig 3F	med23f/f								med23Δli
Ccr1	1.51256	0.667158	0.847159	0.629424	0.582205	1.85509	0.906403		2.9697	2.23686	2.20674	0.912984	4.39827	1.27279	1.43796
Ccr2	1.671	0.707	0.789	0.862	0.966	1.259	0.747		5.017	3.069	2.913	0.89	4.947	1.866	1.197
Ccr5	1.061	0.778	0.784	1.027	0.853	1.475	1.022		2.375	2.233	2.523	1.207	4.163	2.154	0.892
Cxcr2	1.107	0.689	0.54	0.265	0.806	2.137	1.455		2.428	2.965	2.028	0.937	2.01	1.802	1.586

## Sheet: Figure4
Fig 4B	med23f/f								med23Δli
TUNEL+ cells	17.8	7	40.8	37.2	43.8	7		2.4	1.4	11.6	8.4	1.8
Fig 4E	med23f/f							med23Δli
Ki67+ cells	0	0	0	1.2	0			3.16667	2.8	1.66667	9.16667
Fig 4F	med23f/f							med23Δli
c-Myc	0.321577	2.82206	0.353449	0.413897	0.780263	1.30876		2.62674	2.35657	1.87298	2.4687	3.31244
Fig 4G	med23f/f							med23Δli
Tnfα	0.558707	1.28452	0.581328	0.7884	1.1585	1.62855		3.40718	1.92651	1.81681	1.37568	1.39365
Il6	0.729961	1.27704	1.23104	0.609674	0.464456	1.68783		6.36849	2.4546	4.51587	1.62789	4.13213
Il1β	0.501051	1.1406	0.90407	0.628298	1.3866	1.43938		3.2772	1.5428	2.61179	1.20229	1.20522
Il1α	0.704477	0.947354	1.18095	1.03465	1.25981	0.872758		1.69603	1.0059	1.06082	1.1638	1.57172
Fig 4H	med23f/f							med23Δli
Ccl2	0.517408	1.04452	1.16948	0.70829	1.12497	1.43533		3.09351	2.35789	2.21172	1.37518	1.53989
Ccl3	0.311096	1.08844	0.627013	0.614529	0.894769	2.46416		2.82113	1.7326	1.61548	1.06079	1.44826
Ccl4	0.284115	1.13445	0.616869	0.744082	1.0237	2.19678		3.5805	2.75975	2.71547	1.63622	2.10445
Ccl5	0.0642207	2.04567	0.951595	0.254733	1.02391	1.65988		3.39367	4.87298	3.31406	2.88085	7.57834
Ccl7	0.514971	1.08516	0.918255	0.778985	1.06959	1.63304		3.01843	2.01592	2.4757	1.3522	1.20682
Cxcl10	0.722363		0.820251	0.526559	1.37763	1.5532		2.49658	2.67736	2.35716	2.20411	2.36175

## Sheet: Figure5
Fig 5C	med23f/f-Control					med23Δli-Control					med23Δli-Clodronate
Med23	0.888554	0.738023	1.30165	1.07177		0.0536603	0.024368	0.0851372	0.130052		0.080143	0.113781	0.0618111	0.0336133	0.0355024	0.0299373	0.0245395
F4/80	0.223466	0.884847	1.01092	1.88077		0.905966	0.827148	1.00566	1.25058		0.0234985	0.317518	0.0277831	0.137079	0.0427201	0.134591	0.0992032
Fig 5D	med23f/f-Control					med23Δli-Control					med23Δli-Clodronate
TNFα	0.524825	1.70638	0.596759	1.17203		1.50449	2.04881	1.8448	0.990775		0.0746271	0.858537	0.268988	0.606953	0.257586	0.606155	0.525004
Il6	0.725052	1.24368	0.987603	1.04367		3.44539	4.5209	2.63925	1.42323		0.483112	0.994704	0.86148	0.912845	0.433255	1.07752	0.626762
Il1α	0.771572	1.26198	1.03648	0.929968		2.18666	1.14806	1.16525	0.964887		0.258007	1.16441	0.639245	0.719399	0.338399	0.507812	0.549085
Il1β	0.417638	1.59557	0.941274	1.04551		1.84773	2.19357	1.92151	1.27642		0.287386	0.678602	0.40292	0.719733	0.348622	0.982298	0.681891
Ccl2	0.493278	0.913372	0.892888	1.70046		1.19526	1.77404	1.63663	1.05691		0.303466	1.37406	0.674742	0.553349	0.237794	0.609319	0.627414
Ccl5	0.402381	1.9916	1.31269	0.293328		3.0456	4.12205	5.86578	0.785851		3.30742		3.63769	2.33377	1.50653	2.8202	3.54456
Cxcl10	0.813893	0.722973	1.47618	0.986951		1.70797	1.93517	4.75039	1.42057		5.43816	1.3283	1.10168	1.50184	2.46772	1.63507	2.62038
Fig 5E	shCtrl				shMed23#a				shMed23#b
TNFα	0.930704	1.2743	0.794995		3.01616	1.35635	1.54652		1.44677	1.47884	2.38864
Il6	0.980349	1.13921	0.880446		1.44978	1.00736	1.12915		1.2874	1.48667	1.6732
Il1α	1.50215	1.15785	0.339993		1.81987	1.73983	2.16713		1.78318	2.71328	2.66634
Il1β	0.871735	0.921729	1.20654		0.872737	0.973911	1.00557		0.987138	0.92697	1.30673
Ccl2	1.1509	1.16401	0.685094		0.893204	0.884535	0.813516		0.907793	0.899348	1.11818
Ccl5	1.01833	0.683057	1.29861		2.50083	2.09146	2.61611		1.56069	1.96043	1.99693
Cxcl10	1.08947	0.956351	0.67423		2.7756	2.56275	3.17521		2.60231	3.00042	2.93173
Fig 5G	WT				KO#1				KO#2
CCL5	0.881547	0.972696	1.14576		2.41279	3.32745	2.18254		3.0771	3.87142	3.6315
CXCL10	1.02	1.12	0.857		3.34	3.37	3.42		3.19	2.8	3.27
Fig 5H	vector				Med23(2ug)				Med23(4ug)
Med23	1.00939	1.0655	0.925113		30.303	36.1354	30.2569		120.688	94.4284	83.2095
Ccl5	0.835676	0.997711	1.16661		2.13097	2.554	2.4509		8.16786	7.26725	6.10902
Cxcl10	0.8831	1.03177	1.08513		2.73284	4.44173	3.99492		6.29677	7.07745	6.04148
Tnfα	0.885448	1.48813	0.62642		1.91537	1.87119	1.64104		1.46477	1.45105	1.43445
Ccl2	0.959105	1.06862	0.972273		0.894501	0.976876	0.97297		1.06239	1.13595	1.07063
Fig 5I	vector				Med23				Med24
Ccl5	1.09207	0.997784	0.910146		4.92711	5.53657	6.22241		0.654738	0.706429	0.621746
Cxcl10	1.01778	0.994299	0.987921		2.90454	3.39584	4.31461		1.66223	1.79974	1.54269

## Sheet: Figure6
Fig 6E	siCtrl				siRORα#1				siRORα#2
Rorα	0.893	0.735	1.37		0.174	0.178	0.637		0.293	0.349	0.515
Ccl5	1	0.924	1.08		0.251	0.269	0.25		0.377	0.368	0.567
Cxcl10	0.878	1.06	1.07		0.186	0.178	0.222		0.479	0.48	0.44
Fig 6G	Ctrl				GFP				RORα
basic	0.689303	1.08651	1.22418		1.1663	1.01604	1.0982		0.808559	0.813025	0.892414
RORE	1.01826	1.37217	1.9905		2.20049	1.72889	2.53214		33.9997	37.1739	47.8163
Ccl5-pro	1.10495	1.48662	1.38858		1.48726	2.05646	2.07415		3.03655	2.65723	3.00542
Fig 6H	Ctrl					GFP					RORα
Ccl5	1.0833	0.800001	1.27333	0.843371		1.58146	0.865479	1.03842	0.865546		3.07647	3.30509	2.2981	2.58224
Cxcl10	1.08875	1.09565	0.949584	0.866018		1.22445	1.10927	1.03113	0.987616		1.47121	1.49105	1.39923	1.38325
Fig 6I		shCtrl				shMed23#a				shMed23#b
Ccl5	siCtrl	0.936651	1.34098	0.722372		2.12487	1.9669	1.27899		2.24074	1.33698	0.740712
	siRORα#1	0.346771	0.300302	0.193056		0.500241	0.380987	0.434823		0.367838	0.251816	0.209742
	siRORα#2	0.379355	0.55986	0.447303		0.919139	0.731076	0.7123		0.389402	0.412664	0.414166
Cxcl10	siCtrl	1.05739	1.1325	0.810107		1.74679	1.85783	1.18684		1.73146	1.39047	0.986094
	siRORα#1	0.303057	0.277805	0.200617		0.520717	0.524258	0.491406		0.360335	0.32636	0.245946
	siRORα#2	0.235959	0.185639	0.190997		0.610972	0.421374	0.346159		0.319115	0.335648	0.22513
Fig 6J	Hela-WT				Hela-MED23-KO
vector	0.728562	1.03893	1.23251		1.60837	1.52107	1.87886
RORα	6.91971	6.65941	8.95159		17.7061	23.1673	20.945
Fig 6K
basic	0.0139995	0.0398005	0.0400296
vector+RORE	1.02326	0.915033	1.06171
RORa(100ng)+RORE	28.0059	28.0933	27.6293
RORa(200ng)+RORE	38.0891	34.3149	33.0691
RORa(400ng)+RORE	43.1292	42.9255	51.3207
RORa(400ng)+Med23(100ng)+RORE	38.2854	35.3997	37.5138
RORa(400ng)+Med23(200ng)+RORE	40.6438	28.2538	16.0805
RORa(400ng)+Med23(400ng)+RORE	23.6668	15.2069	32.0222

## Sheet: Figure7
Fig 7A		IgG				Med23				Pol II
Ccl5	pro-1	0.0336618	0.0403229	0.0403909		0.0692143	0.0615751	0.110906		0.18848	0.196595	0.154973
	pro-2	0.0164763	0.0291415	0.0292233		0.0682846	0.0620593	0.0700625		0.202458	0.146847	0.11324
	pro-3	0.0121726	0.0254706	0.0246817		0.0286003	0.0618935	0.0823544		0.0575135	0.143591	0.12587
	pro-4	0.0190103	0.0256361	0.0312012		0.0460642	0.046468	0.0584112		0.0968794	0.144781	0.0834423
	pro-5	0.003558	0.00785608	0.022198		0.0212463	0.0371445	0.0282568		0.06666	0.155464	0.0430365
Cxcl10	pro-1	0.0079843	0.0405302	0.0198222		0.0451221	0.0669535	0.0794519		0.0661748	0.0800099	0.109326
	pro-2	0.0203969	0.0161761	0.0170572		0.00806992	0.0618635	0.0659501		0.0400619	0.0751255	0.0992821
	pro-3	0.0113625	0.01253	0.0160927		0.0255271	0.0256292	0.0386706		0.0380019	0.0515066	0.0612685
	pro-4	0.040531	0.0246513	0.0441318		0.0399734	0.0388687	0.0617118		0.0651774	0.234887	0.117235
	pro-5	0.0149854	0.0206868	0.0575857		0.0683007	0.0599853	0.0441791		0.0680517	0.207619	0.0923234
Fig 7B		med23f/f				med23Δli
Ccl5-pro-1	IgG	0.0111181	0.015069	0.00692482		0.016048	0	0.00203221	0.00271
	H3K4me3	0.590892	3.51812	2.0118		0.472882	0.603655	4.26215	1.66678
	H3K9me2	14.784	20.1874	17.0201		7.2737	4.42724	14.2414	6.05677
Ccl5-pro-2	IgG	0.0171069	0	0.00416272		0.00581767	0.00149041	0	0.00471335
	H3K4me3	0.476138	3.98558	2.08034		0.45274	0.795651	5.40646	1.79086
	H3K9me2	22.339	27.377	24.8264		9.5434	5.74147	20.3958	6.9908
Cxcl10-pro-1	IgG	0.0208371	0.0156248	0.0140581		0.00874339	0.00669894	0.00722826	0.00122292
	H3K4me3	0.996313	2.48053	1.13908		0.387849	0.389619	2.54802	1.60542
	H3K9me2	3.72204	8.12131	7.51561		1.73996	0.941394	6.31958	2.78398
Cxcl10-pro-2	IgG	0	0	0.0059351		0.00402639	0.00672104	0	0.0045088
	H3K4me3	1.28526	4.86418	2.55891		1.76151	1.67721	6.11662	2.74484
	H3K9me2	23.1682	20.6214	20.5678		12.2304	7.69115	18.051	6.08747
Fig 7C	vector				G9a
G9a	1.02178	0.973514	1.0047		17.7193	18.172	14.3761
Ccl5	1.09207	0.997784	0.910146		0.224613	0.264168	0.250657
Cxcl10	1.01778	0.994299	0.987921		0.67578	0.795558	0.841533
Tnfα	1.0959	0.938141	0.965963		0.922623	0.84578	0.67516
Ccl2	0.968746	1.01007	1.02118		1.01518	0.965363	0.95604

## Sheet: FigureS1
Fig S1A	med23f/f										med23Δli
Med23	0.939714	1.31753	1.03279	1.17258	1.2502	0.983243	1.03883	0.614269	0.650837		0.325795	0.199023	0.657564	0.289141	0.280175	0.326276
Acta2	0.572669	1.20524	1.83667	1.46897	1.2326	0.655479	0.723426	0.338606	0.966338		0.912367	0.609138	1.90272	0.65916	0.35449	1.61451
Col1a1	0.52838	1.21617	1.28241	0.497394	2.78539	0.850977	1.0642	0.275792	0.49928		2.71194	0.314996	10.0517	3.15085	1.45805	3.56026
Col3a1	0.516657	1.91163	0.989501	0.206301	3.08737	0.797534	0.73101	0.3505	0.409501		2.83513	0.318242	13.4648	3.05612	2.66354	4.36242
Tgfβ1	0.930314	1.30771	1.00263	0.49628	1.4198	1.49648	0.661144	0.815722	0.86992		1.59242	1.0297	3.18123	2.05643	1.52113	2.6766
Pdgfβ	0.766745	0.606747	1.23252	0.516068	1.445	1.99774	0.96348	0.749268	0.722434		0.858856	0.765993	5.61082	2.30915	1.53174	6.85538
Tgfβr1	0.971457	1.79255	0.82941	0.235906	1.45537	1.38173	0.673267	1.15959	0.500719		1.69572	0.789656	3.71511	1.69091	2.06321	2.8314
Pdgfrβ	0.718395	1.81141	0.977982	0.449988	1.99615	1.11912	0.757234	0.653575	0.516135		1.79075	0.717653	5.92275	2.19826	2.21545	3.24028
Mmp9	0.587076	1.03881	0.42505	0.239607	4.71774	0.982905	0.280203	0.375444	0.353164		1.51783	0.818231	4.25388	0.908584	2.11957	0.935124
Mmp13	0.720417	2.28388	0.614958	0.27784	0.651938	2.83828	0.523897	0.685588	0.403203		1.1311		1.64644	0.630434	1.6222	0.413247
Timp1	0.644661	0.898207	1.56622	1.04316	1.55865	1.07536	0.821314	0.411094	0.981333		0.848292	0.497583	6.45586	2.56124	0.736769	3.7638
Timp2	0.722048	1.01064	0.912105	0.970085	0.894227	1.95018	0.940871	0.730202	0.869643		1.34892	0.823137	3.22033	1.7619		2.78652
Fig S1C	med23f/f										med23Δli
a-SMA area（%）	0.869146	1.59237	0.885621	0.576247	1.14219	2.23496	1.5476	1.50902	0.345379		1.61448	0.849448	9.69435	5.69839	6.9493	5.12552
Fig S1E	med23f/f					med23Δli
Col1a1	0.354896	0.333843	0.385992	2.92527		0.951744	1.94359	6.87318	3.32312
α-SMA	0.51762	0.807008	1.07408	1.60129		0.691472	1.5376	1.66996	1.06094

## Sheet:  FigureS2
Fig S2A	med23f/f								med23Δli
ALT	136.109	76.5059	138.778	145.895	151.233	148.119	78.7299		169.47	156.125	147.674	124.1	149.009	153.012	42.2562
AST	243.306	88.0707	268.66	263.323	271.774	195.713	125.434		262.878	225.514	305.579	281.56	199.271	272.663	116.983
Albumin	33.2407	20.6038	32.1419	34.7517	37.2242	39.4219	21.5653		16.0709	28.4332	31.3177	30.7683	38.0483	21.5653
Fig S2B	med23f/f								med23Δli
Liver weight	1.69	1.55	1.69	1.635	1.53	1.745	1.45		1.58	1.74	1.59	1.226	1.52	1.73	0.99
Body weight	31.2	32.8	32.5	28.3	26.4	31	27.3		28.3	28.5	28.9	25.3	29.9	29.6	31.5
Liver/body weight(%)	5.41667	4.72561	5.2	5.77738	5.79545	5.62903	5.31135		5.58304	6.10526	5.50173	4.84585	5.08361	5.84459	3.14286

## Sheet: FigureS3
Fig S3B		med23f/f								med23Δli
ALT	non-treated	40.9218	29.8017	31.5809	34.6945	36.0289	32.0257	26.6881		52.0418	34.2497	29.8017	33.3601	37.8081	36.0289	31.5809
	CCl4 24h	39786	5781	41415	29274	7830				3123	3921	6621	2910
AST	non-treated	100.97	87.6259	75.6163	92.0739	71.6131	93.4084	96.0772		87.6259	76.0611	64.4963	84.0675	126.769	82.2883	74.2819
	CCl4 24h	24477	12303	27090	35682	7908				11760	13389	8961	3129
Fig S3D	med23f/f							med23Δli
F4/80	80.2	11.4	27.6	87.6	16	6.6		12.2	26.4	19.6	13.2
Fig S3E	med23f/f							med23Δli
Acta2	0.995753	0.861538	1.30011	0.896263	0.962829	0.983504		0.495609	0.790683	0.820626	0.728825	0.439515
Fig S3F	med23f/f							med23Δli
F4/80	0.81593	0.872068	0.987669	1.14086	1.26576	0.917718		0.961707	1.1859	1.23174	1.185	1.02588
Fig S3H	med23f/f							med23Δli
Tgfβ1	0.613261	1.53003	0.950699	0.728683	1.15318	1.02414		1.05724	0.873531	0.875485	0.986899	0.716912
Pdgfβ	0.780063	1.02042	0.981577	0.935665	1.17951	1.10276		0.883924	0.842031	0.988253	0.970424	0.520189
Col1a1	1.03655	0.844593	1.38623	0.743993	0.915547	1.07308		0.605966	0.649782	1.20254	1.15116	0.672433
Col3a1	0.839547	0.886704	1.07982	0.810803	0.999958	1.38317		0.630049	0.854538	1.20971	1.4331	0.760057

[truncated: 1 more sheets: FigureS4]
