# Supplementary material for: Mediator MED23 regulates inflammatory responses and liver fibrosis
Source: PLoS Biol. 2019 Dec 5;17(12):e3000563. doi: 10.1371/journal.pbio.3000563 (PMC6917294; doi:10.1371/journal.pbio.3000563)
Supplement: S2 Data — CCl4, carbon tetrachloride; FC, fold change; med23, Mediator complex subunit 23; med23Δli, liver-specific knockout of Med23; RNA-seq, RNA sequencing. (XLS) [file pbio.3000563.s006.xls]

## Sheet: UP
gene_id	sample_1	sample_2	status	value_1	value_2	log2_fold_change	test_stat	p_value	q_value	significant	WT_0	WT_1	WT_2	KO_0	KO_1	KO_2	sig
2010005H15Rik	WT	KO	OK	0	1.95121	Inf	NA	5e-05	0.00041581	yes	0	0	0	2.90929	0	2.94434	up
Adipoq	WT	KO	OK	0	1.91406	Inf	NA	5e-05	0.00041581	yes	0	0	0	0	5.65147	0.0907042	up
Fxyd2	WT	KO	OK	0	0.469337	Inf	NA	5e-05	0.00041581	yes	0	0	0	0.928568	0.379539	0.0999056	up
Hist1h3e	WT	KO	OK	0	0.659443	Inf	NA	0.00055	0.00331608	yes	0	0	0	0	0.520778	1.45755	up
Slc36a2	WT	KO	OK	0	0.451953	Inf	NA	5e-05	0.00041581	yes	0	0	0	0	1.35586	0	up
Ucp1	WT	KO	OK	0	0.76315	Inf	NA	5e-05	0.00041581	yes	0	0	0	0	2.28945	0	up
Acot5	WT	KO	OK	0.0946082	4.27049	5.49629	4.63279	0.00075	0.00432214	yes	0.044346	0.112176	0.127303	4.0774	3.43081	5.30326	up
Cd109	WT	KO	OK	0.0232022	0.860676	5.21314	4.16236	0.0022	0.0103384	yes	0.0285774	0	0.0410293	0.786764	0.563246	1.23202	up
Dthd1	WT	KO	OK	0.0400774	1.1543	4.84809	3.39984	0.0039	0.0165614	yes	0.0267861	0	0.0934462	1.21018	1.10234	1.15039	up
Nyx	WT	KO	OK	0.184866	4.78255	4.69322	6.9415	5e-05	0.00041581	yes	0.104139	0.121099	0.329361	4.7062	5.25794	4.38351	up
Flnc	WT	KO	OK	0.85108	19.9891	4.55378	12.3049	5e-05	0.00041581	yes	0.860995	0.343332	1.34891	22.112	14.708	23.1474	up
Aloxe3	WT	KO	OK	0.544432	11.3643	4.38362	7.72962	5e-05	0.00041581	yes	0.393279	0.116528	1.12349	12.5827	8.85366	12.6566	up
Ntrk2	WT	KO	OK	0.305799	5.62628	4.20152	9.35949	5e-05	0.00041581	yes	0.394112	0.212893	0.310393	3.47115	4.90622	8.50146	up
A630095E13Rik	WT	KO	OK	0.234866	4.17885	4.1532	3.45032	0.00465	0.0190135	yes	0.12688	0	0.577717	2.81484	4.8691	4.85263	up
Fam171b	WT	KO	OK	0.727654	11.7818	4.01717	9.41217	5e-05	0.00041581	yes	0.740585	0.284766	1.15761	10.4862	11.2611	13.5983	up
Aldh1l2	WT	KO	OK	1.61393	25.6872	3.9924	11.5755	5e-05	0.00041581	yes	1.40112	0.539229	2.90144	28.1108	23.4139	25.537	up
Gm1045	WT	KO	OK	0.220377	3.41349	3.9532	3.51811	0.0004	0.0025513	yes	0.123851	0.185993	0.351287	4.13139	2.23879	3.87029	up
Atp13a4	WT	KO	OK	2.825	43.7359	3.95249	11.6485	5e-05	0.00041581	yes	2.67293	1.20572	4.59636	53.2662	37.1941	40.7474	up
Vmn2r2	WT	KO	OK	0.042423	0.600229	3.82259	2.64282	0.0052	0.020719	yes	0.0201716	0	0.107097	0.492477	0.189379	1.11883	up
Csn3	WT	KO	OK	0.243699	3.12289	3.67971	4.81071	5e-05	0.00041581	yes	0.391827	0.11265	0.226621	3.47235	2.51319	3.38313	up
Foxred2	WT	KO	OK	0.470798	5.96828	3.66413	7.88149	5e-05	0.00041581	yes	0.263257	0.225237	0.9239	6.20079	6.48948	5.21456	up
Slc7a11	WT	KO	OK	0.495411	5.70968	3.52671	9.15724	5e-05	0.00041581	yes	0.37809	0.347343	0.7608	6.92444	2.03706	8.16753	up
Anxa3	WT	KO	OK	12.237	137.271	3.4877	11.3542	5e-05	0.00041581	yes	14.941	8.67047	13.0995	154.037	126.117	131.659	up
2310034O05Rik	WT	KO	OK	2.51452	26.3131	3.38743	7.62717	5e-05	0.00041581	yes	4.35693	1.31061	1.87603	31.3266	26.1615	21.4513	up
Ar	WT	KO	OK	0.0522003	0.529197	3.34167	4.57804	5e-05	0.00041581	yes	0.0528422	0.080416	0.0233427	0.681276	0.442968	0.463347	up
AW549542	WT	KO	OK	0.178065	1.7619	3.30666	3.58329	5e-05	0.00041581	yes	0.0670444	0.273753	0.193396	1.89877	1.82165	1.56528	up
Fads3	WT	KO	OK	4.64368	45.3459	3.28763	10.4537	5e-05	0.00041581	yes	3.66446	4.56351	5.70307	47.8532	44.2956	43.8888	up
Wisp1	WT	KO	OK	2.05384	20.0183	3.28492	9.50082	5e-05	0.00041581	yes	1.65039	0.474735	4.0364	17.7949	16.8073	25.4527	up
Abcc12	WT	KO	OK	0.298826	2.88397	3.27068	6.27773	5e-05	0.00041581	yes	0.456215	0.0897359	0.350526	3.0359	3.05978	2.55622	up
Gm12603	WT	KO	OK	1.1995	11.4782	3.25839	5.29036	5e-05	0.00041581	yes	1.37108	0.448756	1.77868	14.282	5.16385	14.9887	up
Nupr1	WT	KO	OK	49.963	473.087	3.24318	10.5278	5e-05	0.00041581	yes	57.8531	31.6965	60.3393	410.793	527.214	481.254	up
6430573F11Rik	WT	KO	OK	0.319204	3.00847	3.23648	4.37546	5e-05	0.00041581	yes	0.5686	0.0371425	0.351868	3.20266	2.59268	3.23008	up
Upp2	WT	KO	OK	0.0934133	0.84785	3.18211	3.04256	0.00055	0.00331608	yes	0.132588	0.0713224	0.0763297	0.482913	0.388192	1.67245	up
Gbp10	WT	KO	OK	0.0803663	0.712203	3.14763	3.54272	5e-05	0.00041581	yes	0.126815	0.0708736	0.0434105	0.758233	0.459529	0.918845	up
Slco1b2	WT	KO	OK	11.9096	103.716	3.12244	9.97551	5e-05	0.00041581	yes	8.33285	14.3931	13.0028	94.1256	93.5832	123.439	up
Serpinb1b	WT	KO	OK	0.0815991	0.705861	3.11276	2.73587	0.0024	0.0110787	yes	0.120476	0.0293303	0.0949905	0.719956	0.544449	0.853178	up
Cdc25c	WT	KO	OK	0.0649256	0.555246	3.09627	2.50114	0.0029	0.0129608	yes	0.0372853	0.119752	0.0377398	0.515461	0.418485	0.731793	up
Rgs7	WT	KO	OK	0.112952	0.963025	3.09186	3.3013	0.0001	0.000770464	yes	0.201458	0.0744736	0.0629249	0.898497	0.872449	1.11813	up
Arhgef10	WT	KO	OK	0.617966	5.21294	3.0765	7.63457	5e-05	0.00041581	yes	0.711403	0.735111	0.407383	4.64029	4.87385	6.12468	up
Abcc4	WT	KO	OK	1.25999	10.1422	3.00889	8.47777	5e-05	0.00041581	yes	1.08135	0.957628	1.74099	10.1702	8.45291	11.8035	up
Ncam1	WT	KO	OK	0.0866089	0.678284	2.9693	4.22049	5e-05	0.00041581	yes	0.169145	0.0610967	0.0295852	0.816197	0.450854	0.767803	up
Rin1	WT	KO	OK	1.31698	10.1915	2.95206	7.82678	5e-05	0.00041581	yes	0.883519	0.805233	2.26219	11.9284	9.40631	9.23982	up
Hspb1	WT	KO	OK	246.495	1880.55	2.93152	8.15122	5e-05	0.00041581	yes	328.053	92.675	318.757	1862.5	1804.92	1974.22	up
Spire2	WT	KO	OK	0.141616	1.04765	2.8871	3.26867	0.0001	0.000770464	yes	0.166455	0.101319	0.157075	1.32025	0.924768	0.897942	up
Pmm1	WT	KO	OK	32.04	235.536	2.878	9.1809	5e-05	0.00041581	yes	26.4414	22.5982	47.0805	256.474	241.757	208.377	up
Ampd3	WT	KO	OK	0.743165	5.35128	2.84813	6.75585	5e-05	0.00041581	yes	0.689834	0.545484	0.994178	5.79869	4.19323	6.06192	up
Cyp2b10	WT	KO	OK	1.67785	11.3474	2.75768	6.08093	5e-05	0.00041581	yes	1.19975	0.350495	3.4833	10.5513	18.0813	5.40966	up
Mapk4	WT	KO	OK	0.264065	1.75924	2.73598	4.79202	5e-05	0.00041581	yes	0.275473	0.0855729	0.431149	1.56486	2.06939	1.64346	up
Fibin	WT	KO	OK	0.17112	1.13541	2.73014	3.10275	0.00035	0.00228134	yes	0.0951171	0.220151	0.19809	1.01462	0.969315	1.42231	up
Cyp4a14	WT	KO	OK	11.4756	75.9067	2.72566	7.48175	5e-05	0.00041581	yes	5.17865	16.2974	12.9507	174.136	37.4824	16.1012	up
Bmp6	WT	KO	OK	1.91186	12.6274	2.72352	6.85967	5e-05	0.00041581	yes	1.15617	2.0527	2.5267	13.7908	10.4814	13.6101	up
1700001F09Rik	WT	KO	OK	0.139873	0.922233	2.72101	1.91257	0.01105	0.0378156	yes	0.0613326	0	0.358287	0.15677	1.48647	1.12346	up
A1bg	WT	KO	OK	0.517542	3.41159	2.72069	4.29317	5e-05	0.00041581	yes	0.522637	0.32558	0.70441	2.99361	2.9039	4.33725	up
Irg1	WT	KO	OK	0.126392	0.828457	2.71252	3.05571	0.0001	0.000770464	yes	0.0797645	0.15109	0.148323	1.25087	0.930796	0.30371	up
Gm4952	WT	KO	OK	2.29716	14.8691	2.69439	6.56261	5e-05	0.00041581	yes	2.77215	1.78395	2.33539	20.1172	12.2547	12.2355	up
Cox6a2	WT	KO	OK	0.56247	3.61422	2.68384	1.9963	0.00935	0.0332809	yes	0.32714	0.548569	0.811701	3.39099	2.20178	5.2499	up
Ccl5	WT	KO	OK	5.91315	37.9668	2.68274	5.90127	5e-05	0.00041581	yes	7.8031	3.5745	6.36185	53.7896	36.4668	23.6439	up
Slc25a24	WT	KO	OK	2.24066	14.3731	2.68138	7.76052	5e-05	0.00041581	yes	2.26621	1.40233	3.05343	15.0238	10.5778	17.5178	up
Rorc	WT	KO	OK	3.8453	24.6562	2.68078	8.17328	5e-05	0.00041581	yes	3.57235	4.26649	3.69705	25.1333	27.7838	21.0515	up
Cyp2c69	WT	KO	OK	0.283231	1.79916	2.66727	3.24747	5e-05	0.00041581	yes	0.613474	0	0.23622	5.08926	0.202037	0.106176	up
Catsperd	WT	KO	OK	0.208974	1.32618	2.66588	3.50007	5e-05	0.00041581	yes	0.360524	0.104046	0.16235	1.02179	0.994926	1.96181	up
Pdzrn3	WT	KO	OK	0.386094	2.44513	2.66289	5.16568	5e-05	0.00041581	yes	0.293889	0.544156	0.320236	1.93912	2.4563	2.93998	up
Dusp13	WT	KO	OK	0.404567	2.55209	2.65723	2.82802	5e-05	0.00041581	yes	0.333768	0.347197	0.532736	3.28964	2.00346	2.36316	up
Ifrd1	WT	KO	OK	43.8696	273.518	2.64034	8.91088	5e-05	0.00041581	yes	40.1426	37.1765	54.2897	242.777	259.252	318.525	up
4833411C07Rik	WT	KO	OK	0.408085	2.51934	2.62611	3.3857	5e-05	0.00041581	yes	0.685076	0.256368	0.282812	3.01877	2.93671	1.60255	up
Jazf1	WT	KO	OK	1.16493	7.17097	2.62192	6.48375	5e-05	0.00041581	yes	2.01963	0.59261	0.882556	6.69249	8.7997	6.02072	up
Rab11fip5	WT	KO	OK	1.82452	11.1615	2.61294	7.13556	5e-05	0.00041581	yes	1.14518	1.34176	2.98662	11.2271	10.0329	12.2245	up
Spire1	WT	KO	OK	1.99715	12.2034	2.61126	7.74943	5e-05	0.00041581	yes	1.83263	0.712691	3.44614	14.0147	10.0794	12.516	up
Syt1	WT	KO	OK	0.0703327	0.424401	2.59316	2.96256	0.0001	0.000770464	yes	0.133771	0.044249	0.0329785	0.645259	0.284982	0.342961	up
Acss3	WT	KO	OK	0.0913734	0.547966	2.58424	2.23816	0.00355	0.0153091	yes	0.100402	0.135891	0.0378272	0.646856	0.584476	0.412565	up
Fbxo32	WT	KO	OK	0.145222	0.869607	2.5821	4.44707	5e-05	0.00041581	yes	0.0962264	0.158364	0.181076	1.09992	0.877966	0.630932	up
Enah	WT	KO	OK	0.196907	1.17364	2.57541	5.69716	5e-05	0.00041581	yes	0.250042	0.146387	0.194293	1.32004	0.966209	1.23469	up
Crym	WT	KO	OK	1.57423	9.27267	2.55834	5.05534	5e-05	0.00041581	yes	1.29679	1.94714	1.47877	11.348	6.77303	9.69691	up
Hsd3b3	WT	KO	OK	1.67279	9.83621	2.55585	5.59031	5e-05	0.00041581	yes	1.75965	2.61539	0.643326	7.82088	7.58637	14.1014	up
Serpinb6a	WT	KO	OK	11.5935	67.9748	2.55168	5.64081	5e-05	0.00041581	yes	12.1472	11.0213	11.6121	76.1535	55.0692	72.7015	up
Dok7	WT	KO	OK	0.557967	3.1693	2.50591	4.34592	5e-05	0.00041581	yes	0.484466	0.227894	0.961542	3.98602	3.14767	2.37421	up
Eda2r	WT	KO	OK	0.384021	2.17733	2.5033	4.48428	5e-05	0.00041581	yes	0.470072	0.20149	0.4805	2.14404	2.06293	2.325	up
Cyp4a10	WT	KO	OK	12.9365	73.247	2.50133	6.59323	5e-05	0.00041581	yes	6.04509	28.8428	3.92151	141.072	58.0484	20.6205	up
Grb10	WT	KO	OK	1.06252	6.01063	2.50002	6.77497	5e-05	0.00041581	yes	1.11182	1.02926	1.04649	5.56999	4.93701	7.52488	up
Neurl1a	WT	KO	OK	0.0628793	0.353404	2.49066	2.11103	0.0035	0.015119	yes	0.123296	0.0423344	0.0230077	0.261214	0.369286	0.429711	up
Tmem231	WT	KO	OK	0.273033	1.52771	2.48422	3.86006	5e-05	0.00041581	yes	0.214235	0.302129	0.302735	1.87375	1.58332	1.12606	up
Elovl7	WT	KO	OK	2.95376	16.4836	2.48041	8.22887	5e-05	0.00041581	yes	3.54238	1.62107	3.69784	15.7925	16.4765	17.1819	up
G6pc	WT	KO	OK	34.7302	193.396	2.47729	7.61244	5e-05	0.00041581	yes	44.0322	2.98157	57.1767	276.284	194.458	109.445	up
Vmn2r3	WT	KO	OK	0.782222	4.31414	2.46342	5.24761	5e-05	0.00041581	yes	0.788448	0.26202	1.2962	4.02929	4.02312	4.89001	up
Akr1c6	WT	KO	OK	74.541	410.923	2.46276	7.98064	5e-05	0.00041581	yes	82.2911	93.9752	47.3567	448.329	333.313	451.126	up
BC024386	WT	KO	OK	9.43735	51.7494	2.45509	7.6808	5e-05	0.00041581	yes	13.7498	9.06723	5.49506	49.394	53.8881	51.9663	up
Thsd7a	WT	KO	OK	0.0859813	0.467634	2.44328	4.1489	5e-05	0.00041581	yes	0.102462	0.0620442	0.0934376	0.412334	0.510749	0.479818	up
Gm3704	WT	KO	OK	0.0755577	0.410478	2.44165	1.91271	0.0154	0.0493588	yes	0.0389369	0.155475	0.0322609	0.383721	0.17116	0.676552	up
Serpine2	WT	KO	OK	3.35429	18.162	2.43684	6.63575	5e-05	0.00041581	yes	5.95675	1.87438	2.23174	22.647	9.7284	22.1105	up
Atp6v0d2	WT	KO	OK	0.260338	1.40833	2.43552	3.66076	5e-05	0.00041581	yes	0.264552	0.0756729	0.44079	1.78251	1.09789	1.34458	up
Hrk	WT	KO	OK	0.209327	1.11956	2.4191	3.9976	5e-05	0.00041581	yes	0.406793	0.0351077	0.186082	0.974035	1.42226	0.962382	up
P2rx5	WT	KO	OK	0.479043	2.55147	2.4131	4.0491	5e-05	0.00041581	yes	0.403777	0.22734	0.806013	2.61282	2.96009	2.0815	up
Pparg	WT	KO	OK	1.18755	6.29127	2.40536	5.21554	5e-05	0.00041581	yes	1.08092	1.03469	1.44704	5.7077	8.56266	4.60345	up
Gm20594	WT	KO	OK	0.931671	4.93175	2.40421	1.88691	0.00725	0.0270489	yes	0.208578	1.03282	1.55362	4.20359	7.67456	2.91712	up
Cpeb2	WT	KO	OK	5.10116	26.9598	2.40191	8.34041	5e-05	0.00041581	yes	5.51138	2.37764	7.41447	25.94	29.1171	25.8223	up
Mbnl3	WT	KO	OK	0.117056	0.617059	2.39821	4.0676	5e-05	0.00041581	yes	0.0837594	0.123372	0.144036	0.636691	0.547819	0.666666	up
Nrip2	WT	KO	OK	0.351425	1.83806	2.3869	3.40247	5e-05	0.00041581	yes	0.368289	0.348064	0.337921	2.51656	0.614768	2.38286	up
Vldlr	WT	KO	OK	0.880737	4.57522	2.37706	6.52804	5e-05	0.00041581	yes	0.624634	0.255406	1.76217	5.66717	3.43914	4.61936	up
Csdc2	WT	KO	OK	0.757542	3.90831	2.36715	4.61945	5e-05	0.00041581	yes	0.854589	0.22057	1.19747	4.32522	5.05278	2.34692	up
Arhgap22	WT	KO	OK	2.72113	13.8159	2.34405	6.30908	5e-05	0.00041581	yes	3.22622	1.29727	3.63991	15.2068	13.316	12.925	up
Tnfrsf22	WT	KO	OK	1.09659	5.53684	2.33603	5.21587	5e-05	0.00041581	yes	1.12108	0.796259	1.37245	4.83345	5.35358	6.42348	up
Rgn	WT	KO	OK	65.032	327.048	2.33028	7.91558	5e-05	0.00041581	yes	58.9665	51.0862	85.0434	317.675	305.338	358.131	up
3300005D01Rik	WT	KO	OK	0.544023	2.69555	2.30884	2.98436	5e-05	0.00041581	yes	0.710255	0.1809	0.740912	3.529	2.00911	2.54855	up
Ankrd55	WT	KO	OK	0.219083	1.08482	2.30791	2.41593	5e-05	0.00041581	yes	0.194427	0.298788	0.164035	1.07154	1.38034	0.802586	up
Grm8	WT	KO	OK	0.101015	0.499442	2.30575	2.64697	0.0006	0.00356873	yes	0.124062	0.0480765	0.130905	0.285701	0.456645	0.755979	up
Bhmt	WT	KO	OK	56.8749	280.995	2.30468	7.50358	5e-05	0.00041581	yes	63.5538	78.7272	28.3436	272.27	286.095	284.619	up
Cyb5r1	WT	KO	OK	13.8398	68.024	2.29722	7.57689	5e-05	0.00041581	yes	13.5948	12.768	15.1566	72.4345	58.7175	72.9199	up
Fam214a	WT	KO	OK	1.74019	8.54054	2.29508	6.70445	5e-05	0.00041581	yes	2.01172	1.35339	1.85548	8.04603	8.85727	8.71832	up
Mospd1	WT	KO	OK	9.55685	46.5577	2.28441	7.63472	5e-05	0.00041581	yes	8.19753	7.31293	13.1601	44.2217	45.194	50.2574	up
Pdgfc	WT	KO	OK	1.03675	5.00707	2.2719	5.52649	5e-05	0.00041581	yes	1.09371	1.14966	0.86687	5.23043	4.1472	5.64356	up
Snai2	WT	KO	OK	2.56872	12.2716	2.25619	6.19852	5e-05	0.00041581	yes	3.31831	0.948493	3.43937	10.1185	12.578	14.1181	up
Cyp2c39	WT	KO	OK	0.16618	0.790869	2.2507	2.33708	0.0022	0.0103384	yes	0.130899	0.0846069	0.283033	0.314758	0.725291	1.33256	up
Gprc5a	WT	KO	OK	0.951583	4.50985	2.24468	4.25406	5e-05	0.00041581	yes	0.813187	0.359868	1.68169	5.02344	2.9681	5.53802	up
Kcnt2	WT	KO	OK	0.154635	0.731573	2.24214	3.21092	5e-05	0.00041581	yes	0.172134	0.110279	0.181492	0.543956	0.758806	0.891957	up
Abcb1b	WT	KO	OK	0.968262	4.56363	2.23671	5.5592	5e-05	0.00041581	yes	1.12701	0.496844	1.28093	5.12497	3.26712	5.2988	up
Chrnb1	WT	KO	OK	1.43209	6.68215	2.22219	5.06687	5e-05	0.00041581	yes	1.40147	0.875601	2.01919	6.76416	7.77523	5.50707	up
Zfp385b	WT	KO	OK	0.897411	4.14232	2.2066	4.86278	5e-05	0.00041581	yes	1.09625	0.682875	0.913107	3.69845	4.57396	4.15454	up
Lrrc14b	WT	KO	OK	1.42611	6.42913	2.17254	2.86918	5e-05	0.00041581	yes	1.24469	1.39678	1.63685	6.57504	8.26962	4.44273	up
Klrg2	WT	KO	OK	0.541261	2.43137	2.16737	3.4842	5e-05	0.00041581	yes	0.514147	0.187991	0.921646	2.9628	2.49188	1.83943	up
Cyp2c55	WT	KO	OK	0.102689	0.458894	2.15988	1.94018	0.00775	0.0285148	yes	0.0158168	0.0496367	0.242613	0.638987	0.147977	0.589718	up
Fam129a	WT	KO	OK	0.720252	3.20567	2.15405	4.91654	5e-05	0.00041581	yes	0.601968	0.636489	0.9223	2.65926	2.82793	4.12982	up
Cyp2c29	WT	KO	OK	28.5877	127.185	2.15346	7.2556	5e-05	0.00041581	yes	25.9126	14.8673	44.9833	155.906	91.7436	133.906	up
Abca8a	WT	KO	OK	1.14044	4.99289	2.13028	5.94151	5e-05	0.00041581	yes	1.52343	0.871647	1.02625	6.10746	4.52559	4.34563	up
Trp53inp1	WT	KO	OK	16.168	70.6811	2.12818	7.23697	5e-05	0.00041581	yes	12.5673	5.30235	30.6343	65.2467	81.7706	65.0259	up
Ccdc162	WT	KO	OK	0.165173	0.71664	2.11727	2.73464	0.0003	0.00199927	yes	0.351591	0.0353642	0.108566	0.629634	0.790886	0.729401	up
Ptprn	WT	KO	OK	1.08513	4.70131	2.11519	4.81356	5e-05	0.00041581	yes	1.0488	0.341588	1.86501	5.4631	4.16157	4.47927	up
Rhebl1	WT	KO	OK	0.443935	1.91392	2.10811	2.5983	0.00045	0.00281542	yes	0.464675	0.472277	0.394853	2.31475	1.93621	1.49081	up
Lhfpl2	WT	KO	OK	2.35082	10.0953	2.10245	6.30746	5e-05	0.00041581	yes	2.1916	1.90597	2.9549	10.0476	9.14411	11.0942	up
Akr1b7	WT	KO	OK	1.04276	4.47196	2.1005	3.88939	5e-05	0.00041581	yes	1.28944	0.483282	1.35554	4.39779	4.86898	4.1491	up
Src	WT	KO	OK	8.74361	37.4661	2.09928	6.68646	5e-05	0.00041581	yes	6.95821	5.03377	14.2389	40.472	37.5476	34.3787	up
Arhgef37	WT	KO	OK	0.223603	0.954368	2.09361	3.1237	5e-05	0.00041581	yes	0.147857	0.239982	0.282969	0.891187	0.819591	1.15233	up
Gm4737	WT	KO	OK	14.0213	59.5595	2.08671	5.21959	5e-05	0.00041581	yes	39.3157	2.18716	0.561038	42.2727	98.7843	37.6215	up
Sprr1a	WT	KO	OK	442.787	1865.94	2.07522	6.03359	5e-05	0.00041581	yes	593.063	146.087	589.211	2237.1	1638.62	1722.11	up
Procr	WT	KO	OK	4.54689	19.0362	2.06579	5.53907	5e-05	0.00041581	yes	7.16375	2.42653	4.05038	18.4098	21.6005	17.0983	up
Nr1d2	WT	KO	OK	3.53176	14.7843	2.06561	6.75639	5e-05	0.00041581	yes	4.01128	1.66664	4.91735	14.4735	16.0383	13.8412	up
Pde5a	WT	KO	OK	0.149147	0.622706	2.06181	3.41567	5e-05	0.00041581	yes	0.152662	0.189172	0.105608	0.492139	0.629593	0.746387	up
Slc24a3	WT	KO	OK	0.529695	2.21017	2.06092	3.79622	5e-05	0.00041581	yes	0.394018	0.129244	1.06582	3.11089	0.402634	3.11697	up
Tnfrsf23	WT	KO	OK	5.79502	24.1208	2.05739	6.71322	5e-05	0.00041581	yes	5.87384	2.84234	8.66888	22.7373	26.8368	22.7882	up
Tyro3	WT	KO	OK	1.1316	4.70307	2.05524	4.93737	5e-05	0.00041581	yes	0.632729	0.71297	2.0491	5.02883	4.73188	4.34852	up
8430408G22Rik	WT	KO	OK	1.42119	5.89418	2.05219	2.17652	0.0055	0.0216778	yes	1.25072	2.41335	0.599506	8.35659	7.60323	1.72271	up
Gpnmb	WT	KO	OK	6.0611	25.0849	2.04917	6.37665	5e-05	0.00041581	yes	6.03217	1.83145	10.3197	24.8088	28.0549	22.3911	up
Myc	WT	KO	OK	9.68997	39.8505	2.04003	6.74755	5e-05	0.00041581	yes	7.27633	10.1924	11.6012	41.6593	35.3896	42.5026	up
Ubc	WT	KO	OK	64.5679	261.87	2.01996	6.19872	5e-05	0.00041581	yes	82.6271	41.2075	69.8691	306.614	206.604	272.391	up
Matn2	WT	KO	OK	1.3472	5.41077	2.00587	5.10571	5e-05	0.00041581	yes	0.975649	1.24107	1.82488	5.18961	4.59261	6.4501	up
Keg1	WT	KO	OK	3.32463	13.271	1.99701	4.87862	5e-05	0.00041581	yes	5.45761	3.85751	0.658777	19.647	5.6933	14.4726	up
Ngf	WT	KO	OK	25.6326	101.898	1.99108	6.22574	5e-05	0.00041581	yes	22.2342	14.2632	40.4004	118.162	74.8541	112.679	up
Zfp945	WT	KO	OK	0.671735	2.658	1.98438	5.35876	5e-05	0.00041581	yes	0.786291	0.382303	0.846611	2.62871	2.27562	3.06967	up
Cpe	WT	KO	OK	32.3932	127.829	1.98046	6.14374	5e-05	0.00041581	yes	24.8376	5.99743	66.3446	127.133	119.798	136.557	up
Hcar2	WT	KO	OK	0.43919	1.73175	1.97932	3.00127	0.0001	0.000770464	yes	0.710699	0.202504	0.404367	1.71861	2.2683	1.20835	up
Apcdd1	WT	KO	OK	0.118994	0.46658	1.97124	2.00977	0.0052	0.020719	yes	0.0463555	0.0757882	0.234838	0.347318	0.678711	0.373711	up
Cln8	WT	KO	OK	8.19807	31.8021	1.95577	6.65251	5e-05	0.00041581	yes	5.97202	6.62307	11.9991	31.5115	28.3753	35.5194	up
C920025E04Rik	WT	KO	OK	1.88575	7.30419	1.95359	4.16892	5e-05	0.00041581	yes	1.30474	2.97779	1.37472	8.35808	6.13425	7.42025	up
Blnk	WT	KO	OK	1.66671	6.44143	1.95038	4.65484	5e-05	0.00041581	yes	1.66299	1.54708	1.79007	5.90037	5.80783	7.61608	up
Zfp941	WT	KO	OK	0.36309	1.401	1.94806	3.68665	5e-05	0.00041581	yes	0.526576	0.188002	0.374692	1.25013	1.60474	1.34813	up
Peg3	WT	KO	OK	0.240765	0.926743	1.94454	3.35092	5e-05	0.00041581	yes	0.295241	0.13333	0.293724	0.794594	1.10676	0.878879	up
Cdk19	WT	KO	OK	0.836359	3.2049	1.93808	5.06137	5e-05	0.00041581	yes	0.992045	0.585465	0.931566	3.45382	3.32438	2.83649	up
Saa4	WT	KO	OK	31.4341	119.599	1.9278	6.39579	5e-05	0.00041581	yes	27.02	40.3496	26.9325	77.1061	115.572	166.119	up
Ubb	WT	KO	OK	1048.88	3985.51	1.92592	3.76623	5e-05	0.00041581	yes	1083.49	642.234	1420.9	4302.64	4402.73	3251.18	up
Sytl5	WT	KO	OK	0.0931774	0.353689	1.92443	2.69264	5e-05	0.00041581	yes	0.0726424	0.0771132	0.129777	0.299491	0.458014	0.303561	up
Camk1	WT	KO	OK	34.8866	132.424	1.92442	6.06274	5e-05	0.00041581	yes	33.4298	25.6388	45.5912	130.364	139.378	127.531	up
Nr4a3	WT	KO	OK	0.107259	0.406934	1.9237	1.77013	0.0061	0.0235773	yes	0.141636	0.0303432	0.149798	0.376572	0.432999	0.411232	up
Glis3	WT	KO	OK	0.451677	1.71074	1.92126	4.5169	5e-05	0.00041581	yes	0.505318	0.199924	0.649788	1.96553	1.69027	1.47641	up
Cyp8b1	WT	KO	OK	1.7966	6.78689	1.91748	4.36262	5e-05	0.00041581	yes	2.93986	1.40707	1.04287	5.18726	7.69855	7.47486	up
Shc2	WT	KO	OK	0.404859	1.52052	1.90907	3.45115	5e-05	0.00041581	yes	0.625348	0.184646	0.404584	1.1926	1.97873	1.39024	up
Slc35g2	WT	KO	OK	0.630762	2.3619	1.90478	2.85305	5e-05	0.00041581	yes	0.527124	0.585534	0.779627	2.63284	1.92526	2.52761	up
Hhipl1	WT	KO	OK	0.200464	0.74903	1.90168	2.32605	0.0028	0.0125666	yes	0.0883591	0.338628	0.174405	0.777804	0.408934	1.06035	up
Arnt2	WT	KO	OK	0.420894	1.572	1.90107	3.97745	5e-05	0.00041581	yes	0.354837	0.0686221	0.839223	1.93646	1.38601	1.39353	up
S100a3	WT	KO	OK	0.407733	1.51847	1.89692	1.79425	0.0154	0.0493588	yes	0.551914	0	0.671284	2.49873	1.12608	0.930593	up
Zfp874a	WT	KO	OK	1.10308	4.10774	1.89681	4.65946	5e-05	0.00041581	yes	1.00199	0.810549	1.49669	3.44012	4.31751	4.56558	up
Tfap2a	WT	KO	OK	0.100576	0.374307	1.89594	1.96582	0.00255	0.0116532	yes	0.132086	0.0856564	0.0839853	0.498497	0.187483	0.436941	up
Meiob	WT	KO	OK	0.651225	2.39412	1.87827	3.29787	5e-05	0.00041581	yes	0.91003	0.418425	0.62522	2.38528	2.11876	2.67834	up
Ptpn14	WT	KO	OK	2.10885	7.71795	1.87176	5.79599	5e-05	0.00041581	yes	1.54098	0.946296	3.83929	8.71531	6.61952	7.81904	up
N4bp2l1	WT	KO	OK	3.17386	11.5928	1.86891	4.96869	5e-05	0.00041581	yes	3.91952	1.73142	3.87064	10.8315	12.6307	11.3161	up
Cyp2c50	WT	KO	OK	13.3025	48.4726	1.86548	5.99362	5e-05	0.00041581	yes	16.1661	9.72025	14.021	82.7912	21.5081	41.1186	up
Akr1d1	WT	KO	OK	0.860712	3.12136	1.85857	3.59501	5e-05	0.00041581	yes	0.914473	1.45103	0.216631	3.27806	1.62562	4.46039	up
Wdpcp	WT	KO	OK	0.410103	1.48625	1.85762	3.05893	5e-05	0.00041581	yes	0.472533	0.483882	0.273894	1.50185	1.24019	1.71672	up
Cyp2c54	WT	KO	OK	6.0756	21.9695	1.8544	5.54085	5e-05	0.00041581	yes	7.92407	4.41437	5.88836	35.9838	11.9111	18.0136	up
Pycr1	WT	KO	OK	0.35786	1.29259	1.8528	3.02257	0.0001	0.000770464	yes	0.231335	0.304621	0.537624	1.39352	1.02448	1.45977	up
Zc3h12c	WT	KO	OK	0.475233	1.71494	1.85145	4.34714	5e-05	0.00041581	yes	0.476589	0.208518	0.740591	1.53822	1.87209	1.7345	up
Ctse	WT	KO	OK	1.47401	5.30663	1.84805	4.11387	5e-05	0.00041581	yes	1.00486	1.29785	2.11932	7.42554	6.49225	2.0021	up
Abcc2	WT	KO	OK	15.639	56.2482	1.84666	6.32348	5e-05	0.00041581	yes	13.9561	18.1626	14.7983	51.9944	69.651	47.0993	up
Bbc3	WT	KO	OK	2.6292	9.44108	1.84433	4.55472	5e-05	0.00041581	yes	2.8019	1.86775	3.21795	9.20672	9.76535	9.35118	up
Hyal1	WT	KO	OK	10.8994	38.8618	1.8341	6.01056	5e-05	0.00041581	yes	13.141	6.27715	13.2802	32.614	46.3533	37.6182	up
Tenm3	WT	KO	OK	0.2483	0.885011	1.83361	3.94694	5e-05	0.00041581	yes	0.168288	0.219841	0.35677	0.793781	0.628055	1.2332	up
Mfge8	WT	KO	OK	21.4302	76.3334	1.83267	6.24882	5e-05	0.00041581	yes	16.6064	19.2286	28.4556	88.0751	64.8901	76.0351	up
LOC102631757	WT	KO	OK	0.316056	1.11932	1.82437	2.23322	0.0012	0.00638037	yes	0.439226	0.359507	0.149434	1.0469	0.669579	1.64148	up
Arhgef2	WT	KO	OK	3.73707	13.036	1.80253	5.6913	5e-05	0.00041581	yes	3.15959	3.27059	4.78103	12.0338	14.3476	12.7266	up
Cyp2d37-ps	WT	KO	OK	3.23716	11.2742	1.80023	3.41499	5e-05	0.00041581	yes	5.43346	3.99585	0.282171	11.6627	11.4531	10.7069	up
Ccdc109b	WT	KO	OK	0.272682	0.949086	1.79932	1.76947	0.00935	0.0332809	yes	0.0864758	0.38304	0.34853	1.0667	0.824888	0.955667	up
Maoa	WT	KO	OK	7.71262	26.6909	1.79105	6.26575	5e-05	0.00041581	yes	8.05293	3.71824	11.3667	28.7654	30.1407	21.1666	up
Cyp4a31	WT	KO	OK	2.50242	8.64376	1.78833	4.64656	5e-05	0.00041581	yes	2.1307	3.49842	1.87815	12.8186	7.61324	5.49949	up
Eno2	WT	KO	OK	0.188896	0.650272	1.78346	2.18482	0.00155	0.00784327	yes	0.174466	0.121744	0.270476	0.831516	0.557914	0.561387	up
Mnt	WT	KO	OK	2.38188	8.19606	1.78283	5.24928	5e-05	0.00041581	yes	2.56748	1.54176	3.03639	9.1146	9.09126	6.38231	up
Tbc1d19	WT	KO	OK	0.919567	3.16207	1.78184	3.81864	5e-05	0.00041581	yes	1.31778	0.65436	0.786562	3.08197	2.95681	3.44742	up
Ppm1k	WT	KO	OK	1.29587	4.45485	1.78146	5.0882	5e-05	0.00041581	yes	1.72976	0.988138	1.1697	4.03696	4.19845	5.12915	up
Klkb1	WT	KO	OK	3.32036	11.3895	1.77829	5.13962	5e-05	0.00041581	yes	4.29712	3.39172	2.27225	10.2778	11.8229	12.0678	up
Mmd2	WT	KO	OK	1.57106	5.37936	1.7757	3.89805	5e-05	0.00041581	yes	3.33434	0.418676	0.960163	3.57152	5.73823	6.82834	up
3830432H09Rik	WT	KO	OK	0.167566	0.568584	1.76265	2.03829	0.0019	0.00921662	yes	0.172623	0.124619	0.205456	0.526542	0.783222	0.395989	up
Irs2	WT	KO	OK	3.44139	11.6189	1.75541	4.70985	5e-05	0.00041581	yes	3.19952	0.408994	6.71564	13.8706	12.8339	8.15214	up
Trim46	WT	KO	OK	1.13206	3.80266	1.74805	4.0469	5e-05	0.00041581	yes	1.0621	1.36909	0.965005	4.24177	3.17768	3.98852	up
Slc35e4	WT	KO	OK	1.78156	5.96676	1.74381	4.35986	5e-05	0.00041581	yes	1.91106	1.00627	2.42736	5.73174	6.33772	5.83082	up
Commd6	WT	KO	OK	31.7467	105.637	1.73444	5.84269	5e-05	0.00041581	yes	38.3289	24.1172	32.794	113.074	84.6985	119.139	up
Klf9	WT	KO	OK	7.32383	24.3377	1.73252	5.73861	5e-05	0.00041581	yes	6.17406	6.90711	8.89033	21.9908	22.2191	28.8031	up
Sult2a8	WT	KO	OK	4.53918	15.0712	1.73129	4.73149	5e-05	0.00041581	yes	5.97891	6.3698	1.26884	17.7651	12.2309	15.2175	up
Lgals3	WT	KO	OK	80.9006	267.799	1.72693	5.78238	5e-05	0.00041581	yes	105.663	44.0987	92.9402	310.319	255.643	237.434	up
Arl5c	WT	KO	OK	0.230408	0.759217	1.72032	1.89558	0.0047	0.0191628	yes	0.199383	0.162648	0.329194	1.06365	0.646191	0.567812	up
Slc41a3	WT	KO	OK	3.39094	11.145	1.71664	4.69721	5e-05	0.00041581	yes	3.08969	2.50971	4.57341	11.2857	11.9616	10.1877	up
Dusp18	WT	KO	OK	0.131331	0.429985	1.71108	2.34291	0.00115	0.00617877	yes	0.189178	0.0350972	0.169718	0.410184	0.422613	0.457159	up
Klf11	WT	KO	OK	1.43662	4.69046	1.70706	4.40586	5e-05	0.00041581	yes	1.49117	0.636124	2.18256	5.29533	5.30053	3.47553	up
Epb4.1l4a	WT	KO	OK	0.159364	0.519347	1.70438	2.34862	0.00025	0.00172079	yes	0.15783	0.226847	0.0934139	0.625411	0.25535	0.677281	up
Olfr1033	WT	KO	OK	1.14541	3.69487	1.68966	4.25724	5e-05	0.00041581	yes	1.82829	0.732773	0.875168	3.77548	3.30512	4.004	up
Plekhn1	WT	KO	OK	0.597541	1.92449	1.68737	3.07014	5e-05	0.00041581	yes	0.537975	0.635001	0.619648	2.07844	1.56362	2.13142	up
Tifa	WT	KO	OK	3.65671	11.7672	1.68616	4.75439	5e-05	0.00041581	yes	3.09111	2.69677	5.18226	9.89962	10.1433	15.2588	up
Glt1d1	WT	KO	OK	0.688038	2.21404	1.68612	2.75838	5e-05	0.00041581	yes	0.709127	0.510271	0.844717	1.79584	1.93074	2.91552	up
Slc13a3	WT	KO	OK	0.777942	2.49318	1.68026	3.23717	5e-05	0.00041581	yes	0.651435	0.244621	1.43777	0.742211	1.53486	5.20249	up
Fam167a	WT	KO	OK	0.276052	0.881539	1.67508	2.7924	5e-05	0.00041581	yes	0.217742	0.295827	0.314587	0.576678	0.431646	1.63629	up
Dusp8	WT	KO	OK	1.40932	4.49929	1.6747	4.31058	5e-05	0.00041581	yes	1.10535	0.510132	2.61249	3.78904	4.43329	5.27553	up
Fosl1	WT	KO	OK	2.56795	8.13394	1.66334	1.9333	0.0106	0.0366286	yes	2.2197	1.22836	4.25579	9.54444	7.27464	7.58274	up
Hpd	WT	KO	OK	153.802	485.831	1.65938	5.43385	5e-05	0.00041581	yes	184.414	150.241	126.751	452.038	478.52	526.934	up
Azin2	WT	KO	OK	0.948448	2.99245	1.65769	3.24304	5e-05	0.00041581	yes	0.660278	1.21799	0.967077	2.4624	4.10255	2.41241	up
Ccl7	WT	KO	OK	2.5617	8.07843	1.65697	3.21238	5e-05	0.00041581	yes	3.44819	1.16905	3.06787	10.0497	8.38361	5.802	up
Slc16a12	WT	KO	OK	1.95065	6.13963	1.6542	4.57936	5e-05	0.00041581	yes	2.42711	1.73026	1.69458	5.02878	5.1764	8.21372	up
Zbtb7c	WT	KO	OK	0.300794	0.946723	1.65417	2.89671	5e-05	0.00041581	yes	0.528333	0.279625	0.0944239	0.684027	1.05205	1.10409	up
Snx30	WT	KO	OK	2.19334	6.89189	1.65177	5.12034	5e-05	0.00041581	yes	1.98707	1.04889	3.54406	6.41039	7.84145	6.42384	up
H2-Q1	WT	KO	OK	0.411797	1.2938	1.65162	2.45281	0.0003	0.00199927	yes	0.37561	0.354343	0.505438	0.96227	2.01503	0.904115	up
Plk3	WT	KO	OK	29.8732	93.773	1.65032	5.4506	5e-05	0.00041581	yes	27.1581	16.3511	46.1102	103.045	92.6107	85.6633	up
Antxr2	WT	KO	OK	6.85965	21.5054	1.64849	5.56559	5e-05	0.00041581	yes	9.14145	4.87599	6.56151	20.6324	22.5697	21.314	up
Bach2	WT	KO	OK	0.327435	1.02572	1.64736	3.48685	5e-05	0.00041581	yes	0.439834	0.232682	0.309788	0.841737	1.11864	1.11679	up
E130102H24Rik	WT	KO	OK	1.60803	5.03053	1.64541	2.37794	0.00055	0.00331608	yes	1.66052	2.14715	1.01642	5.16195	5.82838	4.10125	up
Xkr9	WT	KO	OK	5.47619	17.0906	1.64196	4.9603	5e-05	0.00041581	yes	6.082	3.03285	7.3137	18.8548	18.058	14.359	up
Rad51b	WT	KO	OK	0.525812	1.63951	1.64064	2.46925	0.00015	0.00110316	yes	0.379771	0.249237	0.948429	1.39575	2.41022	1.11256	up
Pvr	WT	KO	OK	17.4498	54.2076	1.63529	5.55732	5e-05	0.00041581	yes	14.722	9.40497	28.2223	56.3361	54.7993	51.4874	up
Lrrc1	WT	KO	OK	0.339971	1.05574	1.63478	2.66476	5e-05	0.00041581	yes	0.305058	0.358022	0.356834	0.91196	0.808782	1.44649	up
Crot	WT	KO	OK	54.4855	169.023	1.63328	5.5235	5e-05	0.00041581	yes	67.8916	53.4678	42.097	196.1	170.48	140.49	up
Mknk2	WT	KO	OK	53.7986	165.729	1.62319	4.94874	5e-05	0.00041581	yes	48.2581	22.7017	90.4362	173.346	178.174	145.667	up
Tgfb2	WT	KO	OK	0.709308	2.18307	1.62188	3.78811	5e-05	0.00041581	yes	0.77293	0.334542	1.02045	2.43324	1.95489	2.1611	up
Dpys	WT	KO	OK	10.3033	31.6463	1.61893	5.27392	5e-05	0.00041581	yes	13.3455	11.8273	5.73704	34.9388	30.4954	29.5048	up
Itga3	WT	KO	OK	6.39224	19.5903	1.61575	5.24468	5e-05	0.00041581	yes	5.42314	4.24278	9.51078	22.9813	18.8641	16.9257	up
Abca8b	WT	KO	OK	2.51556	7.69278	1.61263	5.20491	5e-05	0.00041581	yes	3.56228	1.68785	2.29654	8.01082	7.77005	7.29748	up
Olfr1034	WT	KO	OK	1.08561	3.31519	1.61058	2.34742	0.00075	0.00432214	yes	1.60433	0.371171	1.28134	2.75939	3.41976	3.76641	up
Gtpbp2	WT	KO	OK	20.3399	62.071	1.6096	5.60827	5e-05	0.00041581	yes	18.9757	17.7308	24.3134	63.3844	61.5881	61.2405	up
Ppp1r3e	WT	KO	OK	0.482398	1.46563	1.60323	2.13325	0.00145	0.00743736	yes	0.270398	0.307112	0.869685	1.98283	0.774364	1.63971	up
Ttll7	WT	KO	OK	0.298266	0.905827	1.60264	3.32134	5e-05	0.00041581	yes	0.337204	0.187557	0.370036	0.984394	0.786197	0.946889	up
B3galt1	WT	KO	OK	0.244699	0.742222	1.60084	2.65644	0.0001	0.000770464	yes	0.401419	0.137763	0.194914	0.165383	0.434909	1.62637	up
Lpin3	WT	KO	OK	4.75907	14.434	1.60072	5.14458	5e-05	0.00041581	yes	3.64174	6.15887	4.47661	15.1961	11.9725	16.1335	up
Cachd1	WT	KO	OK	0.452694	1.36834	1.59582	3.20201	5e-05	0.00041581	yes	0.299052	0.459503	0.599528	1.62932	1.33784	1.13785	up
Dcbld2	WT	KO	OK	3.46039	10.4579	1.59559	4.35042	5e-05	0.00041581	yes	4.18392	1.5551	4.64217	2.09067	27.2433	2.0398	up
Dmkn	WT	KO	OK	0.414682	1.25196	1.59411	1.40619	0.0127	0.0422628	yes	0.751956	0.325336	0.166754	1.00478	1.71144	1.03967	up
Cyp1a2	WT	KO	OK	27.3162	82.3472	1.59196	5.49011	5e-05	0.00041581	yes	33.0459	20.0381	28.8648	82.762	77.3886	86.891	up
Foxo3	WT	KO	OK	1.14019	3.41803	1.5839	3.51583	5e-05	0.00041581	yes	1.3392	1.10357	0.977787	3.03979	3.5743	3.64001	up
Epb4.1l1	WT	KO	OK	0.769575	2.30666	1.58367	3.99657	5e-05	0.00041581	yes	0.908773	0.605515	0.794437	2.82931	2.12308	1.96759	up
Sgms2	WT	KO	OK	5.89059	17.6408	1.58243	5.23249	5e-05	0.00041581	yes	4.37363	2.56558	10.7326	20.3695	17.6599	14.8929	up
Slc26a1	WT	KO	OK	12.8148	38.272	1.57848	3.46432	5e-05	0.00041581	yes	15.8182	8.99791	13.6283	39.9773	35.6405	39.1983	up
Fhod3	WT	KO	OK	0.32143	0.958631	1.57647	2.05643	0.0013	0.00681567	yes	0.326758	0.285951	0.351581	1.09582	0.728862	1.05121	up
Bbox1	WT	KO	OK	4.6723	13.8792	1.57072	4.23217	5e-05	0.00041581	yes	5.58094	6.51743	1.91851	15.5997	11.9101	14.1279	up
Acot6	WT	KO	OK	1.58404	4.70303	1.56998	3.2821	5e-05	0.00041581	yes	0.978938	1.46127	2.31191	3.94901	4.72825	5.43181	up
Klhl24	WT	KO	OK	2.301	6.82683	1.56895	4.99371	5e-05	0.00041581	yes	2.0413	1.02287	3.83884	6.49915	7.88765	6.09369	up
Aqp9	WT	KO	OK	51.6897	153.243	1.56787	5.38508	5e-05	0.00041581	yes	50.2876	54.1168	50.6647	149.482	153.455	156.79	up
Nrep	WT	KO	OK	0.431587	1.27927	1.56759	2.29768	0.00025	0.00172079	yes	0.727754	0.336396	0.230612	0.98887	0.908559	1.94037	up
4930539E08Rik	WT	KO	OK	0.134065	0.397303	1.56731	2.17924	0.0009	0.00502788	yes	0.0922003	0.166605	0.143389	0.440743	0.460516	0.29065	up
Map2k3os	WT	KO	OK	3.26521	9.66688	1.56587	3.76897	5e-05	0.00041581	yes	2.17991	3.40618	4.20954	9.83232	8.06879	11.0995	up
Hamp2	WT	KO	OK	4.78155	14.1054	1.5607	2.78977	5e-05	0.00041581	yes	5.67188	0.694377	7.9784	7.02954	27.7777	7.50894	up
Uchl3	WT	KO	OK	34.6628	102.076	1.55818	5.23251	5e-05	0.00041581	yes	42.8955	27.6429	33.4499	104.29	98.0911	103.845	up
Clcn3	WT	KO	OK	10.5688	30.9949	1.55222	5.41311	5e-05	0.00041581	yes	10.4849	8.27317	12.9482	29.1785	30.6872	33.119	up
Kynu	WT	KO	OK	13.771	40.3725	1.55174	5.05198	5e-05	0.00041581	yes	21.7288	7.57074	12.0135	36.2541	44.0302	40.8332	up
Dyrk1b	WT	KO	OK	1.93516	5.67268	1.55158	3.66679	5e-05	0.00041581	yes	1.25639	1.38051	3.16857	6.85695	5.67354	4.48754	up
Amigo1	WT	KO	OK	1.89499	5.54868	1.54995	4.53639	5e-05	0.00041581	yes	1.50778	1.61252	2.56467	5.82243	6.25364	4.56997	up
Slco1a1	WT	KO	OK	14.1522	41.3856	1.5481	5.18412	5e-05	0.00041581	yes	16.3008	15.8675	10.2883	43.7224	40.068	40.3665	up
Steap4	WT	KO	OK	33.7353	98.4507	1.54514	5.17843	5e-05	0.00041581	yes	38.5007	30.0388	32.6664	51.3497	116.919	127.084	up
Zfp346	WT	KO	OK	3.90621	11.3957	1.54464	4.83217	5e-05	0.00041581	yes	3.43857	4.00984	4.27023	11.624	13.8612	8.70178	up
Nrip1	WT	KO	OK	0.544909	1.5869	1.54212	3.28125	5e-05	0.00041581	yes	0.624184	0.239561	0.770982	1.31373	1.93327	1.51369	up
1110002L01Rik	WT	KO	OK	2.65497	7.7182	1.53957	3.83763	5e-05	0.00041581	yes	2.95271	2.38072	2.63149	7.56238	7.0208	8.57143	up
Il21r	WT	KO	OK	0.163478	0.475175	1.53936	1.83556	0.0053	0.0210649	yes	0.23602	0.147471	0.106944	0.47428	0.514622	0.436623	up
Slc22a26	WT	KO	OK	0.2601	0.75588	1.53909	1.91393	0.0056	0.0220176	yes	0.206437	0.14007	0.433794	0.935156	0.658775	0.673708	up
Slc17a4	WT	KO	OK	2.5642	7.44712	1.53817	4.18076	5e-05	0.00041581	yes	3.70829	0.92763	3.05669	8.5349	7.92359	5.88287	up
Adrb3	WT	KO	OK	0.188654	0.546777	1.53521	1.78085	0.006	0.0232894	yes	0.183334	0.320017	0.0626108	0.112324	1.5133	0.0147076	up
Ccl3	WT	KO	OK	0.665106	1.92558	1.53364	1.84972	0.00555	0.0218412	yes	0.564028	0.500774	0.930515	2.98773	1.66065	1.12838	up
Entpd2	WT	KO	OK	3.04275	8.76726	1.52675	3.97144	5e-05	0.00041581	yes	3.09282	3.04764	2.98778	9.13036	9.36867	7.80274	up
Speg	WT	KO	OK	0.567744	1.62816	1.51993	1.93379	0.0028	0.0125666	yes	0.392082	0.741699	0.569452	1.91213	1.2051	1.76725	up
Cfhr1	WT	KO	OK	12.1715	34.8208	1.51644	4.8587	5e-05	0.00041581	yes	15.1835	12.3377	8.99333	32.7037	34.8442	36.9146	up
Casc4	WT	KO	OK	1.25116	3.57489	1.51463	3.93046	5e-05	0.00041581	yes	1.46454	0.813547	1.47541	3.57088	3.33596	3.81783	up
Mfsd7c	WT	KO	OK	0.98599	2.81579	1.51389	3.48995	5e-05	0.00041581	yes	1.26854	0.908849	0.780578	2.91891	2.72144	2.80701	up
Epdr1	WT	KO	OK	0.260826	0.74417	1.51254	1.93763	0.0024	0.0110787	yes	0.477032	0.270344	0.0351034	0.668595	0.611073	0.952842	up
1810058I24Rik	WT	KO	OK	50.268	143.259	1.51092	5.31858	5e-05	0.00041581	yes	50.3276	46.1891	54.2874	132.288	167.277	130.213	up
Adck3	WT	KO	OK	6.65765	18.9203	1.50685	3.30456	5e-05	0.00041581	yes	8.73769	4.74432	6.49095	17.5937	17.534	21.6331	up
Chpf	WT	KO	OK	6.11078	17.3633	1.50661	4.6041	5e-05	0.00041581	yes	4.97956	4.26978	9.083	19.1823	16.5292	16.3783	up
Pik3cb	WT	KO	OK	5.08433	14.4429	1.50623	5.02723	5e-05	0.00041581	yes	4.98917	3.81706	6.44677	13.8149	14.9015	14.6123	up
Rnase4	WT	KO	OK	278.793	791.261	1.50496	3.88889	5e-05	0.00041581	yes	352.843	220.295	263.24	764.51	820.414	788.86	up
Myo5a	WT	KO	OK	0.226589	0.642783	1.50425	3.30233	5e-05	0.00041581	yes	0.255588	0.164855	0.259326	0.744224	0.596698	0.587427	up
Pdgfrl	WT	KO	OK	0.232421	0.656306	1.49763	1.60329	0.01275	0.0424071	yes	0.284909	0.216356	0.196	0.285902	1.09425	0.588768	up
Cth	WT	KO	OK	47.8452	134.705	1.49335	5.15042	5e-05	0.00041581	yes	51.9815	50.36	41.1941	132.982	111.602	159.529	up
Cstb	WT	KO	OK	319.362	898.208	1.49186	5.10041	5e-05	0.00041581	yes	315.254	240.5	402.332	909.841	906.363	878.419	up
Amn1	WT	KO	OK	1.76395	4.96082	1.49177	2.78126	0.0001	0.000770464	yes	1.75605	1.72012	1.81567	5.24791	4.87025	4.76429	up
Gbe1	WT	KO	OK	14.6367	41.1318	1.49066	4.90929	5e-05	0.00041581	yes	13.0583	20.0483	10.8036	49.0701	31.1358	43.1896	up
Slc6a9	WT	KO	OK	23.7421	66.6778	1.48976	5.21816	5e-05	0.00041581	yes	21.0594	23.7678	26.3991	74.9727	67.0876	57.9732	up
2410006H16Rik	WT	KO	OK	174.204	489.022	1.48912	4.93282	5e-05	0.00041581	yes	156.461	107.987	258.164	519.915	549.29	397.861	up
Csrp3	WT	KO	OK	2.34045	6.5596	1.48682	2.77631	5e-05	0.00041581	yes	3.58695	0.981507	2.4529	4.6049	6.12159	8.95232	up
Plcd3	WT	KO	OK	1.15087	3.22054	1.48458	3.35444	5e-05	0.00041581	yes	1.27787	0.938347	1.23639	2.91238	2.58125	4.16799	up
Ptprg	WT	KO	OK	2.47012	6.90727	1.48353	4.94917	5e-05	0.00041581	yes	2.88291	1.7276	2.79986	6.69775	6.42471	7.59936	up
Mmp28	WT	KO	OK	0.222916	0.622439	1.48143	1.71836	0.00685	0.0258432	yes	0.220568	0.21752	0.230661	0.452114	0.389953	1.02525	up
Kitl	WT	KO	OK	1.66279	4.61845	1.4738	4.3571	5e-05	0.00041581	yes	1.66941	0.811532	2.50743	4.93436	4.43408	4.4869	up
Napb	WT	KO	OK	0.715042	1.98539	1.47332	3.18516	5e-05	0.00041581	yes	0.790979	0.654277	0.69987	1.72709	1.48813	2.74094	up
Camk2d	WT	KO	OK	3.43775	9.52545	1.47032	4.74431	5e-05	0.00041581	yes	3.30064	1.7329	5.27971	8.71564	10.1733	9.68743	up
Pdilt	WT	KO	OK	0.579443	1.6025	1.46759	2.51057	0.0002	0.00141004	yes	0.883005	0.788013	0.0673124	1.78454	1.47821	1.54475	up
Tbc1d9	WT	KO	OK	0.774163	2.14046	1.46721	3.45837	5e-05	0.00041581	yes	0.639931	0.453236	1.22932	2.4024	2.30981	1.70916	up
Elmo1	WT	KO	OK	1.68486	4.64656	1.46353	4.29789	5e-05	0.00041581	yes	1.89111	0.808605	2.35487	4.47085	4.514	4.95482	up
Plagl1	WT	KO	OK	0.683987	1.88457	1.46219	3.38486	5e-05	0.00041581	yes	0.587037	0.360005	1.10492	2.13965	1.70224	1.81182	up
Epg5	WT	KO	OK	2.83491	7.79059	1.45843	4.88965	5e-05	0.00041581	yes	3.01323	2.25833	3.23316	7.75021	7.45037	8.17119	up
Atp11a	WT	KO	OK	2.6205	7.19839	1.45783	4.56469	5e-05	0.00041581	yes	3.32037	1.4489	3.09224	5.67027	8.48002	7.44486	up
Steap1	WT	KO	OK	1.98445	5.44694	1.4567	2.89357	5e-05	0.00041581	yes	1.59252	2.68412	1.67672	6.24625	4.16958	5.92497	up
Chrna2	WT	KO	OK	0.424204	1.16372	1.45591	2.57606	0.0001	0.000770464	yes	0.208607	0.855969	0.208037	1.70927	0.998733	0.783166	up
2500002B13Rik	WT	KO	OK	0.837735	2.29776	1.45566	1.59568	0.00735	0.0273104	yes	0.373291	1.30882	0.831097	2.26951	1.89464	2.72912	up
Pim1	WT	KO	OK	6.11299	16.7647	1.45547	4.21706	5e-05	0.00041581	yes	4.92434	5.1623	8.25234	16.661	18.8739	14.7591	up
Clec4e	WT	KO	OK	0.545199	1.49354	1.45389	2.49715	5e-05	0.00041581	yes	0.532378	0.677358	0.42586	2.0086	1.39368	1.07835	up
5330417C22Rik	WT	KO	OK	0.171842	0.469468	1.44995	1.88123	0.00405	0.0170792	yes	0.180698	0.197311	0.137517	0.386155	0.508442	0.513807	up
S100pbp	WT	KO	OK	1.47261	4.02295	1.44988	3.03937	5e-05	0.00041581	yes	1.69341	0.806236	1.91818	3.92612	4.78131	3.36142	up
Dntt	WT	KO	OK	0.411031	1.12264	1.44958	2.10503	0.0011	0.00595771	yes	0.0683219	0.968005	0.196765	1.37049	1.00788	0.989548	up
Slc3a2	WT	KO	OK	96.8314	263.996	1.44697	4.76825	5e-05	0.00041581	yes	81.7417	82.5489	126.203	279.566	285.969	226.452	up
Ugt2b34	WT	KO	OK	48.3905	131.924	1.44692	4.87777	5e-05	0.00041581	yes	55.2024	51.332	38.6371	139.375	124.31	132.088	up
Ier3	WT	KO	OK	22.3422	60.9028	1.44674	4.46362	5e-05	0.00041581	yes	18.1325	13.3425	35.5514	65.6099	57.2111	59.8875	up
Racgap1	WT	KO	OK	0.308531	0.836902	1.43964	2.24632	0.0009	0.00502788	yes	0.44378	0.381755	0.100059	0.961505	0.634591	0.91461	up
Esd	WT	KO	OK	155.585	421.828	1.43895	4.66699	5e-05	0.00041581	yes	169.2	149.834	147.721	454.163	401.897	409.423	up
Col5a3	WT	KO	OK	1.44447	3.90782	1.43583	4.13611	5e-05	0.00041581	yes	2.08891	1.15731	1.08719	3.8388	4.46294	3.42173	up
Pola1	WT	KO	OK	0.454311	1.22767	1.43417	3.13163	5e-05	0.00041581	yes	0.775988	0.352424	0.234522	1.0446	1.31355	1.32485	up
Cyp26a1	WT	KO	OK	1.69246	4.56892	1.43273	2.97397	5e-05	0.00041581	yes	2.18709	1.65455	1.23576	3.68759	2.87894	7.14024	up
Ermp1	WT	KO	OK	4.57003	12.3228	1.43106	4.69246	5e-05	0.00041581	yes	4.7529	5.39361	3.56357	11.137	12.6052	13.2264	up
Sfxn2	WT	KO	OK	2.8281	7.61522	1.42905	4.02178	5e-05	0.00041581	yes	2.49906	3.85121	2.13403	5.56388	10.1664	7.1154	up
Mtm1	WT	KO	OK	3.25696	8.76693	1.42855	4.21522	5e-05	0.00041581	yes	3.32923	2.59131	3.85033	11.7317	6.69164	7.87742	up
Sebox	WT	KO	OK	0.582883	1.56771	1.42738	2.09984	0.0012	0.00638037	yes	1.02319	0.300176	0.425282	1.64469	1.05239	2.00606	up
Plet1	WT	KO	OK	1.61802	4.35012	1.42682	3.13606	5e-05	0.00041581	yes	2.38852	1.04628	1.41927	3.87061	3.82409	5.35566	up
Kdsr	WT	KO	OK	3.70738	9.942	1.42313	4.7171	5e-05	0.00041581	yes	2.95962	1.96519	6.19733	10.2647	11.7126	7.84868	up
Slc39a6	WT	KO	OK	4.86259	13.0363	1.42274	4.51039	5e-05	0.00041581	yes	3.92384	3.94784	6.71607	14.3067	12.2169	12.5854	up
Klf15	WT	KO	OK	15.7334	42.1049	1.42016	4.67774	5e-05	0.00041581	yes	19.814	7.68075	19.7056	41.5619	39.6497	45.1032	up
Slc1a3	WT	KO	OK	0.166613	0.445873	1.42014	1.82676	0.0045	0.0185127	yes	0.46185	0	0.0379874	0.796225	0.515244	0.0261496	up
Pde4b	WT	KO	OK	2.71214	7.23246	1.41506	4.11129	5e-05	0.00041581	yes	3.72857	1.26781	3.14004	6.32964	7.16335	8.2044	up
Ly96	WT	KO	OK	12.1707	32.4323	1.41401	3.65894	5e-05	0.00041581	yes	13.8467	7.6038	15.0618	34.1504	31.9002	31.2464	up
Nudt7	WT	KO	OK	73.9483	197.011	1.41369	4.76171	5e-05	0.00041581	yes	61.1944	53.5295	107.121	189.616	208.403	193.013	up
Osbpl2	WT	KO	OK	11.9758	31.8742	1.41227	4.77677	5e-05	0.00041581	yes	9.91222	10.1012	15.914	29.4493	28.6304	37.5429	up
Ctns	WT	KO	OK	6.28874	16.7237	1.41105	4.508	5e-05	0.00041581	yes	5.35262	4.51693	8.99668	17.274	19.099	13.798	up
Prc1	WT	KO	OK	0.33586	0.892755	1.4104	2.26703	0.0003	0.00199927	yes	0.373948	0.245863	0.387768	0.901837	0.586309	1.19012	up
Cmss1	WT	KO	OK	5.07201	13.422	1.40397	2.74348	5e-05	0.00041581	yes	6.75556	4.10401	4.35645	13.4808	12.9576	13.8276	up
Nin	WT	KO	OK	0.765482	2.02237	1.4016	3.59563	5e-05	0.00041581	yes	0.694295	0.718512	0.883639	2.04692	1.84569	2.17449	up
Slc19a2	WT	KO	OK	16.2916	43.0324	1.4013	4.85879	5e-05	0.00041581	yes	19.458	10.3132	19.1036	41.9606	47.7546	39.382	up
Ugt3a1	WT	KO	OK	2.80004	7.39303	1.40072	3.5647	5e-05	0.00041581	yes	4.36823	3.00822	1.02366	10.9002	6.74011	4.53881	up
Lonp1	WT	KO	OK	81.5207	215.012	1.39918	4.53727	5e-05	0.00041581	yes	82.6182	68.6202	93.3237	224.871	209.609	210.556	up
Map9	WT	KO	OK	0.180285	0.475443	1.39899	2.36694	0.0002	0.00141004	yes	0.216852	0.182251	0.141752	0.436195	0.337976	0.652159	up
Gsto1	WT	KO	OK	50.5797	133.217	1.39714	4.89606	5e-05	0.00041581	yes	43.8231	63.1987	44.7172	135.077	153.818	110.755	up
Abcb11	WT	KO	OK	18.0886	47.625	1.39664	4.7946	5e-05	0.00041581	yes	26.4523	13.0507	14.7628	53.0271	39.0121	50.8359	up
Gab2	WT	KO	OK	1.01721	2.67711	1.39605	3.78531	5e-05	0.00041581	yes	0.726826	0.903196	1.42162	2.75302	2.71406	2.56426	up
Tcp11l2	WT	KO	OK	5.23884	13.7517	1.39229	4.1221	5e-05	0.00041581	yes	4.56971	1.86441	9.2824	13.3319	14.1019	13.8211	up
Cyp1a1	WT	KO	OK	0.271029	0.709818	1.389	1.95164	0.0022	0.0103384	yes	0.173649	0.41187	0.227568	0.348913	1.38334	0.397197	up
Ypel5	WT	KO	OK	9.88421	25.8817	1.38873	4.75105	5e-05	0.00041581	yes	11.2185	5.77102	12.6631	23.981	27.2438	26.4201	up
Cyp4f15	WT	KO	OK	12.8472	33.6254	1.38809	4.59249	5e-05	0.00041581	yes	15.0361	9.64993	13.8557	34.0746	32.8378	33.9638	up
Rtn4	WT	KO	OK	24.4041	63.7268	1.38477	4.76537	5e-05	0.00041581	yes	27.3623	17.7055	28.1446	61.8689	68.0776	61.2338	up
Gm10845	WT	KO	OK	0.846977	2.20965	1.38342	2.99836	5e-05	0.00041581	yes	0.746347	0.902942	0.891644	2.06697	2.91029	1.6517	up
S100a11	WT	KO	OK	78.9108	205.858	1.38335	4.72139	5e-05	0.00041581	yes	81.7831	68.2674	86.682	237.41	199.911	180.252	up
Slc25a33	WT	KO	OK	13.6242	35.5365	1.38313	4.53834	5e-05	0.00041581	yes	10.6752	15.2168	14.9808	33.7792	35.3072	37.5231	up
Ascc2	WT	KO	OK	13.4322	35.0227	1.3826	4.76158	5e-05	0.00041581	yes	15.1387	10.9413	14.2166	37.5329	32.2463	35.2888	up
Deptor	WT	KO	OK	3.00861	7.84118	1.38197	4.59222	5e-05	0.00041581	yes	4.49728	2.1361	2.39245	6.80166	7.51736	9.2045	up
Foxn3	WT	KO	OK	0.418089	1.08837	1.38029	2.25749	0.00075	0.00432214	yes	0.387475	0.261258	0.605534	1.17656	1.40199	0.686563	up
Btg1	WT	KO	OK	13.807	35.8796	1.37776	4.8673	5e-05	0.00041581	yes	14.8843	5.00399	21.5328	38.0681	37.9758	31.5948	up
Gabbr1	WT	KO	OK	1.15701	3.0012	1.37514	3.47009	5e-05	0.00041581	yes	1.29598	0.985319	1.18972	3.39162	3.22561	2.38638	up
Fmo5	WT	KO	OK	31.0195	80.319	1.37257	4.58849	5e-05	0.00041581	yes	41.9467	26.1125	24.9992	88.3067	60.9442	91.7062	up
Pwwp2b	WT	KO	OK	3.3897	8.75306	1.36863	3.79131	5e-05	0.00041581	yes	2.68793	3.48533	3.99583	9.28798	9.54735	7.42386	up
Ccdc92	WT	KO	OK	0.281994	0.728163	1.3686	1.79542	0.00675	0.0255564	yes	0.148477	0.343802	0.353704	1.04992	0.424457	0.710113	up
Ptprk	WT	KO	OK	13.9288	35.9565	1.36818	4.7951	5e-05	0.00041581	yes	16.4047	8.43931	16.9424	35.6762	36.5439	35.6495	up
Mitf	WT	KO	OK	1.36535	3.52199	1.36712	3.70211	5e-05	0.00041581	yes	1.40213	0.787238	1.90668	3.01983	3.49897	4.04718	up
Impdh1	WT	KO	OK	9.22676	23.7968	1.36687	4.42345	5e-05	0.00041581	yes	7.94793	8.06583	11.6665	28.8696	22.7853	19.7355	up
Taf4b	WT	KO	OK	0.539181	1.38342	1.3594	2.94859	5e-05	0.00041581	yes	0.525254	0.540319	0.551969	1.32825	1.27904	1.54299	up
Nlrp6	WT	KO	OK	4.77044	12.2235	1.35747	4.3535	5e-05	0.00041581	yes	5.94841	6.31406	2.04886	11.3128	11.0776	14.2802	up
Ccl4	WT	KO	OK	1.94345	4.97884	1.35719	2.17785	0.0007	0.00407441	yes	1.63861	2.52429	1.66745	7.43977	4.98207	2.51467	up
Lpin1	WT	KO	OK	7.28656	18.6172	1.35333	4.32304	5e-05	0.00041581	yes	4.62152	5.66166	11.5765	12.6961	15.8636	27.2919	up
Zfand2a	WT	KO	OK	29.7178	75.8737	1.35227	4.48522	5e-05	0.00041581	yes	24.8214	14.742	49.59	69.7949	78.4341	79.392	up
Emp2	WT	KO	OK	1.08143	2.76006	1.35175	3.23212	5e-05	0.00041581	yes	1.13053	0.71384	1.39993	3.47236	2.23234	2.57547	up
Gmds	WT	KO	OK	2.93463	7.47455	1.34881	3.32006	5e-05	0.00041581	yes	3.6976	2.29882	2.80747	7.33479	6.24133	8.84754	up
Rn45s	WT	KO	OK	432.743	1101.94	1.34846	2.11124	0.00155	0.00784327	yes	322.782	447.866	527.582	401.559	2309.03	595.233	up
Cdr2	WT	KO	OK	2.82551	7.19473	1.34843	3.69413	5e-05	0.00041581	yes	2.89122	2.25783	3.32747	7.14945	7.28089	7.15385	up
Sema3c	WT	KO	OK	0.176514	0.448955	1.34678	2.04373	0.00265	0.0120115	yes	0.27919	0.132495	0.117859	0.529089	0.318296	0.499478	up
Gm7694	WT	KO	OK	0.840255	2.13631	1.34622	3.01869	5e-05	0.00041581	yes	1.33754	0.644117	0.539108	1.39029	1.83583	3.18281	up
Ddias	WT	KO	OK	0.338431	0.858558	1.34305	2.35126	0.00015	0.00110316	yes	0.340474	0.280812	0.394007	0.821143	0.705468	1.04906	up
Cat	WT	KO	OK	157.69	399.308	1.34041	4.09975	5e-05	0.00041581	yes	163.801	200.239	109.029	434.821	350.509	412.595	up
Csad	WT	KO	OK	27.3144	69.1578	1.34023	4.61803	5e-05	0.00041581	yes	18.6991	35.0706	28.1734	61.744	62.4181	83.3114	up
Atxn1	WT	KO	OK	0.780788	1.97664	1.34005	3.77946	5e-05	0.00041581	yes	1.15704	0.512066	0.673259	1.91114	2.0839	1.93489	up
3110043O21Rik	WT	KO	OK	6.77888	17.1484	1.33896	4.37207	5e-05	0.00041581	yes	6.69719	4.84854	8.7909	16.3956	15.5337	19.516	up
Tmem229b	WT	KO	OK	0.48807	1.22918	1.33254	2.46737	0.0001	0.000770464	yes	0.6482	0.30585	0.510159	1.20215	1.2993	1.18609	up
Calcoco1	WT	KO	OK	7.05181	17.7447	1.33132	4.31774	5e-05	0.00041581	yes	6.03774	6.69408	8.42361	18.2715	19.6726	15.2899	up
Adm2	WT	KO	OK	0.702122	1.76667	1.33124	1.86462	0.0048	0.0194897	yes	0.322798	1.50278	0.280785	1.43034	1.32987	2.53981	up
Gas6	WT	KO	OK	39.2624	98.5287	1.32739	4.64863	5e-05	0.00041581	yes	35.408	43.491	38.8883	87.225	113.303	95.0582	up
Serf1	WT	KO	OK	9.22066	23.1143	1.32585	3.22867	5e-05	0.00041581	yes	10.4017	9.37197	7.88836	21.7052	21.6236	26.0142	up
Uap1l1	WT	KO	OK	29.868	74.8504	1.32541	4.43373	5e-05	0.00041581	yes	36.962	20.3375	32.3045	74.6283	85.0823	64.8406	up
Arl4c	WT	KO	OK	1.49031	3.73315	1.32478	3.39096	5e-05	0.00041581	yes	1.56697	1.06348	1.84048	4.0712	4.35655	2.77169	up
Tbc1d31	WT	KO	OK	2.15068	5.38392	1.32386	3.65762	5e-05	0.00041581	yes	2.37484	2.07344	2.00377	5.37468	4.85246	5.92462	up
Amer1	WT	KO	OK	0.207517	0.519399	1.32362	2.61876	5e-05	0.00041581	yes	0.228237	0.182124	0.212189	0.522619	0.561029	0.474549	up
Pcp4l1	WT	KO	OK	0.978162	2.44762	1.32323	2.45597	0.00015	0.00110316	yes	0.741603	0.74653	1.44635	2.60873	1.71087	3.02326	up
Lonrf1	WT	KO	OK	1.83133	4.57367	1.32046	3.50761	5e-05	0.00041581	yes	1.6498	1.34717	2.49702	4.09427	4.7093	4.91744	up
Avil	WT	KO	OK	0.229551	0.573128	1.32004	1.8309	0.0052	0.020719	yes	0.342601	0.206471	0.139582	0.631673	0.29957	0.78814	up
Palb2	WT	KO	OK	0.310622	0.775438	1.31985	1.68477	0.00555	0.0218412	yes	0.27431	0.34262	0.314935	0.670768	0.766798	0.888748	up
Clcn7	WT	KO	OK	15.4686	38.6049	1.31944	4.55086	5e-05	0.00041581	yes	14.313	11.7286	20.3641	37.9869	41.5758	36.252	up
Hspa8	WT	KO	OK	2353.38	5868.65	1.31829	1.92703	0.00365	0.0156611	yes	2794.44	1626.3	2639.4	5616.23	7142.66	4847.07	up
Dusp4	WT	KO	OK	9.27523	23.11	1.31706	3.98205	5e-05	0.00041581	yes	7.10516	3.78364	16.9369	25.6384	26.3636	17.328	up
Rsad2	WT	KO	OK	1.07152	2.66907	1.31668	3.20501	5e-05	0.00041581	yes	0.855797	0.834934	1.52382	3.02219	2.33301	2.652	up
Gml	WT	KO	OK	0.961346	2.38619	1.31158	1.78654	0.00515	0.0205646	yes	0.953542	1.21841	0.712083	3.16466	1.73844	2.25548	up
Ppp1r3g	WT	KO	OK	0.373947	0.925957	1.30811	1.71611	0.0052	0.020719	yes	0.103402	0.0704723	0.947966	0.718187	1.71762	0.342069	up
Gstm2	WT	KO	OK	13.3464	33.0236	1.30705	4.03806	5e-05	0.00041581	yes	15.5353	13.067	11.4367	37.1889	26.2747	35.6073	up
Large	WT	KO	OK	3.98994	9.86349	1.30573	4.06453	5e-05	0.00041581	yes	3.64836	4.71975	3.60172	10.4551	10.14	8.99532	up
Sbf1	WT	KO	OK	18.3234	45.2858	1.30537	4.46168	5e-05	0.00041581	yes	15.1111	17.4323	22.4268	46.7957	46.7766	42.285	up
Zbed5	WT	KO	OK	0.973041	2.40445	1.30514	2.62158	5e-05	0.00041581	yes	0.563903	0.7053	1.64992	2.23118	2.92325	2.05893	up
Adh6-ps1	WT	KO	OK	0.503969	1.24493	1.30466	2.17442	0.0002	0.00141004	yes	0.124783	0.98575	0.401373	1.16538	1.35141	1.21802	up
Acsm5	WT	KO	OK	3.61924	8.93381	1.30359	3.76233	5e-05	0.00041581	yes	3.81747	5.12163	1.91862	8.9752	9.02169	8.80453	up
Sec31b	WT	KO	OK	0.401642	0.991	1.30297	2.4159	0.00035	0.00228134	yes	0.509804	0.347261	0.347861	0.918115	0.894164	1.16072	up
Usp2	WT	KO	OK	0.462293	1.13887	1.30072	2.35757	0.00015	0.00110316	yes	0.437773	0.423789	0.525316	1.19054	0.991581	1.23448	up
Ppargc1a	WT	KO	OK	2.45722	6.05239	1.30048	4.05008	5e-05	0.00041581	yes	2.33008	0.644687	4.3969	5.11115	7.63837	5.40765	up
Ift57	WT	KO	OK	3.80037	9.36015	1.30039	3.72682	5e-05	0.00041581	yes	4.86368	1.72811	4.80932	7.88623	13.3393	6.85495	up
Arl4a	WT	KO	OK	11.5912	28.5028	1.29807	4.55596	5e-05	0.00041581	yes	8.78606	6.20072	19.7868	27.8679	33.061	24.5796	up
H2-T10	WT	KO	OK	1.26198	3.09837	1.29582	2.93978	5e-05	0.00041581	yes	1.37686	0.866228	1.54284	1.14492	6.84737	1.30281	up
Pi4k2b	WT	KO	OK	15.7775	38.7074	1.29474	4.56787	5e-05	0.00041581	yes	14.8859	11.8239	20.6227	33.9583	38.5571	43.6068	up
Npnt	WT	KO	OK	0.146968	0.36034	1.29385	1.73228	0.00295	0.0131566	yes	0.169929	0.0890807	0.181896	0.375104	0.311953	0.393964	up
Gid4	WT	KO	OK	6.01301	14.7076	1.29041	4.35505	5e-05	0.00041581	yes	5.78365	4.52368	7.7317	14.5038	16.0289	13.5902	up
Tex264	WT	KO	OK	57.8068	141.348	1.28994	4.30379	5e-05	0.00041581	yes	54.829	42.2747	76.3166	155.068	145.806	123.169	up
St6gal1	WT	KO	OK	13.8488	33.839	1.28893	4.41741	5e-05	0.00041581	yes	20.9192	10.3809	10.2462	27.6885	44.6473	29.1812	up
Jph1	WT	KO	OK	0.224326	0.547295	1.28672	2.02075	0.00225	0.0105154	yes	0.238433	0.0957858	0.338758	0.21731	0.84256	0.582016	up
Lamc2	WT	KO	OK	0.477427	1.16354	1.28517	2.72691	5e-05	0.00041581	yes	0.551692	0.452717	0.427872	1.25787	0.661534	1.57123	up
Crebrf	WT	KO	OK	1.81218	4.40976	1.28297	4.03192	5e-05	0.00041581	yes	1.71746	0.576367	3.14273	3.75935	5.90218	3.56776	up
Spata13	WT	KO	OK	2.25651	5.48346	1.281	4.04771	5e-05	0.00041581	yes	2.63471	1.81698	2.31782	5.4721	6.82811	4.15016	up
Adh4	WT	KO	OK	15.7362	38.1864	1.27897	4.07478	5e-05	0.00041581	yes	22.8208	13.908	10.4799	41.1519	32.3543	41.0531	up
1700017B05Rik	WT	KO	OK	12.9104	31.3273	1.27889	4.22576	5e-05	0.00041581	yes	10.6575	6.62475	21.4489	32.9223	32.2617	28.798	up
Arsa	WT	KO	OK	23.0113	55.8302	1.27871	4.39699	5e-05	0.00041581	yes	20.5099	19.4016	29.1223	61.866	50.9034	54.7212	up
Kantr	WT	KO	OK	0.402264	0.973736	1.27539	2.38691	0.0004	0.0025513	yes	0.482354	0.34968	0.374759	1.09724	0.946873	0.877094	up
Cul9	WT	KO	OK	1.22631	2.96574	1.27407	3.71847	5e-05	0.00041581	yes	1.17182	1.30678	1.20032	3.14555	2.72468	3.02699	up
Slc30a4	WT	KO	OK	10.8795	26.2979	1.27334	4.49069	5e-05	0.00041581	yes	11.6615	4.67909	16.2978	28.214	29.9264	20.7532	up
Sox4	WT	KO	OK	0.689473	1.66076	1.26827	2.40828	5e-05	0.00041581	yes	0.88848	0.421785	0.758155	1.60961	1.88097	1.49169	up
Gnpda1	WT	KO	OK	6.57019	15.7403	1.26046	3.89715	5e-05	0.00041581	yes	6.08876	4.16037	9.46146	17.0182	16.2982	13.9047	up
Cyp2c68	WT	KO	OK	27.1212	64.8873	1.25852	4.40175	5e-05	0.00041581	yes	41.6969	17.7191	21.9476	85.394	58.2493	51.0188	up
Slc38a2	WT	KO	OK	37.3033	89.232	1.25826	4.34144	5e-05	0.00041581	yes	35.3728	21.9294	54.6078	93.071	93.8188	80.806	up
Cdkl2	WT	KO	OK	1.40483	3.35764	1.25705	3.34378	5e-05	0.00041581	yes	1.82154	1.14484	1.24811	3.30169	3.51103	3.26021	up
Chac1	WT	KO	OK	23.1593	55.3041	1.2558	4.18154	5e-05	0.00041581	yes	13.5842	30.9078	24.9859	82.782	31.2216	51.9088	up
Gpc1	WT	KO	OK	2.35295	5.6156	1.25497	3.45529	5e-05	0.00041581	yes	2.71203	2.07049	2.27633	5.13141	7.81795	3.89744	up
Aaed1	WT	KO	OK	20.1145	47.9607	1.25362	3.92232	5e-05	0.00041581	yes	22.8315	17.9606	19.5514	45.2272	49.097	49.5579	up
Ndrg2	WT	KO	OK	75.6741	180.258	1.25219	4.23022	5e-05	0.00041581	yes	84.0837	79.6284	63.3101	196.418	132.676	211.68	up
Tacc2	WT	KO	OK	7.72248	18.3874	1.25158	4.12014	5e-05	0.00041581	yes	7.66732	7.32776	8.17235	21.818	19.2824	14.0617	up
Leap2	WT	KO	OK	33.7957	80.4027	1.25041	3.66407	5e-05	0.00041581	yes	35.0648	50.0919	16.2303	87.9458	92.5324	60.7299	up
Syne2	WT	KO	OK	0.774091	1.84159	1.25037	4.06111	5e-05	0.00041581	yes	0.901229	0.733378	0.687667	1.84904	1.9111	1.76462	up
Acot2	WT	KO	OK	18.6496	44.3305	1.24915	4.04655	5e-05	0.00041581	yes	4.87223	32.1556	18.921	49.7192	43.4876	39.7846	up
Syt7	WT	KO	OK	0.160958	0.381771	1.24602	1.99359	0.00125	0.00660773	yes	0.219548	0.117793	0.145532	0.454016	0.252517	0.438779	up
Tshz1	WT	KO	OK	1.49391	3.54289	1.24583	3.48916	5e-05	0.00041581	yes	1.6981	0.908914	1.87472	3.70745	3.58787	3.33335	up
Tfap4	WT	KO	OK	1.23662	2.93113	1.24506	2.63146	0.00015	0.00110316	yes	1.43911	1.16795	1.10279	3.4576	2.53425	2.80154	up
Fam73a	WT	KO	OK	1.12051	2.6514	1.2426	3.23853	5e-05	0.00041581	yes	1.38252	1.10238	0.876637	2.49458	2.26938	3.19024	up
Zfp874b	WT	KO	OK	1.34884	3.18182	1.23813	3.20606	5e-05	0.00041581	yes	1.55512	1.1315	1.35991	2.68176	3.44169	3.422	up
Lman2l	WT	KO	OK	9.27249	21.8068	1.23375	3.89753	5e-05	0.00041581	yes	12.5544	6.79597	8.46706	24.0072	21.5833	19.8299	up
Zfp180	WT	KO	OK	6.29806	14.7618	1.22889	4.02832	5e-05	0.00041581	yes	5.58654	5.32719	7.98045	14.0939	15.8461	14.3454	up
Prkar2b	WT	KO	OK	0.205659	0.481818	1.22823	1.61809	0.0115	0.039042	yes	0.196307	0.0505873	0.370082	0.147272	0.995487	0.302694	up
Gulo	WT	KO	OK	53.8746	126.167	1.22766	4.24351	5e-05	0.00041581	yes	43.2735	60.9648	57.3856	119.52	114.924	144.057	up
Ndrg4	WT	KO	OK	0.712783	1.66731	1.22598	2.31375	0.00015	0.00110316	yes	1.17664	0.155865	0.80584	2.43838	1.60911	0.954435	up
Slc13a5	WT	KO	OK	0.556732	1.30156	1.22519	2.27371	0.0004	0.0025513	yes	0.298621	0.829758	0.541818	1.26178	1.05255	1.59036	up
Nat6	WT	KO	OK	25.2533	59.0111	1.22451	4.19184	5e-05	0.00041581	yes	31.5264	19.7948	24.4389	57.0113	65.5482	54.4739	up
Ypel3	WT	KO	OK	23.7942	55.5426	1.22299	3.9138	5e-05	0.00041581	yes	19.592	20.8703	30.9201	60.14	48.9648	57.5231	up
Pam	WT	KO	OK	8.72252	20.3272	1.22059	4.17007	5e-05	0.00041581	yes	9.1892	7.18097	9.79741	20.2167	21.37	19.395	up
Trak2	WT	KO	OK	7.41675	17.2747	1.21981	4.24977	5e-05	0.00041581	yes	6.67683	6.25311	9.32031	17.3821	19.9513	14.4909	up
Adhfe1	WT	KO	OK	5.92806	13.7955	1.21857	3.88052	5e-05	0.00041581	yes	8.8563	4.39191	4.53598	12.5824	15.1859	13.6183	up
Ccnb1	WT	KO	OK	0.264647	0.615246	1.21709	1.51476	0.0149	0.0480817	yes	0.175231	0.171301	0.447411	0.916765	0.0828503	0.846123	up
Hspa4l	WT	KO	OK	9.53135	22.1488	1.21647	4.16959	5e-05	0.00041581	yes	14.1874	4.47164	9.93504	24.0314	20.8787	21.5362	up
Gm13363	WT	KO	OK	58.8817	136.798	1.21615	2.86113	5e-05	0.00041581	yes	58.0765	26.7805	91.7881	132.761	183.945	93.6876	up
Olig1	WT	KO	OK	0.706792	1.6405	1.21477	1.84962	0.00375	0.0160417	yes	2.12038	0	0	4.92149	0	0	up
Cyp2e1	WT	KO	OK	254.427	590.098	1.2137	3.70048	5e-05	0.00041581	yes	184.148	242.836	336.297	594.879	616.595	558.821	up
Nfil3	WT	KO	OK	23.5462	54.592	1.21319	4.1264	5e-05	0.00041581	yes	25.2386	16.2929	29.1072	53.375	53.4144	56.9867	up
Gdpd3	WT	KO	OK	9.00325	20.8162	1.20919	3.21149	5e-05	0.00041581	yes	8.42339	10.342	8.24439	18.1074	40.084	4.25729	up
Acmsd	WT	KO	OK	3.70386	8.55952	1.2085	3.29865	5e-05	0.00041581	yes	7.71636	1.46174	1.93346	8.08924	7.46186	10.1274	up
Slc6a8	WT	KO	OK	15.636	36.1032	1.20726	4.0564	5e-05	0.00041581	yes	12.4225	8.61493	25.8706	41.5758	30.0592	36.6747	up
Sms	WT	KO	OK	3.22387	7.434	1.20534	3.63941	5e-05	0.00041581	yes	4.05341	2.21272	3.40549	8.78302	7.22826	6.29072	up
Asns	WT	KO	OK	23.8241	54.926	1.20507	4.14703	5e-05	0.00041581	yes	22.6651	28.7064	20.1008	57.0782	58.5767	49.1233	up
Kif11	WT	KO	OK	0.147737	0.340556	1.20486	1.69949	0.0062	0.0239349	yes	0.207383	0.141719	0.0941087	0.465061	0.194315	0.362292	up
Lmbrd1	WT	KO	OK	12.9318	29.8087	1.20481	4.31725	5e-05	0.00041581	yes	14.79	8.24256	15.7628	30.1215	31.8874	27.4172	up
Trim47	WT	KO	OK	13.941	32.1283	1.20451	3.90356	5e-05	0.00041581	yes	12.5252	11.657	17.6409	35.3831	32.901	28.1008	up
Gm10768	WT	KO	OK	34.3714	79.1576	1.20352	4.276	5e-05	0.00041581	yes	35.195	30.2137	37.7055	83.3873	82.0436	72.0418	up
Serinc1	WT	KO	OK	91.6116	210.898	1.20294	4.13551	5e-05	0.00041581	yes	94.0506	67.3392	113.445	206.813	225.046	200.833	up
Tef	WT	KO	OK	4.45153	10.2453	1.20259	3.88549	5e-05	0.00041581	yes	3.44775	4.78225	5.12459	10.2397	11.2266	9.26975	up
Jmy	WT	KO	OK	1.87416	4.30965	1.20133	3.79763	5e-05	0.00041581	yes	1.63377	1.41636	2.57234	4.14632	4.19153	4.59111	up
Foxk1	WT	KO	OK	2.49047	5.72301	1.20035	3.76394	5e-05	0.00041581	yes	2.61797	1.51329	3.34016	6.06383	6.38726	4.71793	up
Mpp2	WT	KO	OK	0.423028	0.971523	1.1995	2.0701	0.0005	0.00306964	yes	0.236219	0.119127	0.913738	1.24134	1.31293	0.3603	up
Met	WT	KO	OK	4.53495	10.4099	1.1988	4.08984	5e-05	0.00041581	yes	5.28098	3.83197	4.4919	10.4577	10.003	10.769	up
Nr6a1	WT	KO	OK	1.43288	3.28797	1.19828	3.42167	5e-05	0.00041581	yes	1.4993	0.736111	2.06322	3.58582	3.75204	2.52606	up
Scpep1	WT	KO	OK	49.4765	113.517	1.1981	4.12666	5e-05	0.00041581	yes	48.4776	33.8337	66.1181	119.654	118.389	102.509	up
Klhl3	WT	KO	OK	0.282934	0.648976	1.1977	1.43817	0.01365	0.0448751	yes	0.318477	0.128002	0.402323	0.623385	0.631528	0.692015	up
Ifi202b	WT	KO	OK	0.614842	1.41014	1.19755	2.01178	0.00165	0.00821593	yes	0.717801	0.46142	0.665303	0.890831	1.17566	2.16392	up
Erlin1	WT	KO	OK	17.4278	39.9599	1.19716	4.16707	5e-05	0.00041581	yes	24.3888	11.6747	16.22	38.9703	38.0677	42.8416	up
Sdr9c7	WT	KO	OK	3.33912	7.65283	1.19652	3.42472	5e-05	0.00041581	yes	4.22226	3.30591	2.4892	7.1429	7.99586	7.81974	up
Agap1	WT	KO	OK	2.15273	4.93023	1.19548	3.85335	5e-05	0.00041581	yes	2.05613	1.65447	2.7476	4.9164	4.61797	5.25631	up
Syde1	WT	KO	OK	2.58341	5.91421	1.19491	3.40496	5e-05	0.00041581	yes	2.16147	2.80524	2.78353	6.58115	5.05167	6.10982	up
Tns3	WT	KO	OK	9.553	21.8677	1.19478	4.14405	5e-05	0.00041581	yes	10.1365	7.12094	11.4015	22.1883	23.7886	19.6263	up
Soat2	WT	KO	OK	14.8414	33.9244	1.1927	3.99963	5e-05	0.00041581	yes	12.8707	15.5291	16.1244	36.5709	36.2688	28.9334	up
Klhl21	WT	KO	OK	15.323	34.983	1.19095	4.01456	5e-05	0.00041581	yes	10.8716	11.655	23.4424	39.2009	37.6759	28.0721	up
Zcchc11	WT	KO	OK	1.37058	3.12671	1.18986	3.44529	5e-05	0.00041581	yes	1.71063	0.605568	1.79554	3.12294	3.25271	3.00449	up
Cyp2c40	WT	KO	OK	1.52649	3.48205	1.18972	2.43613	0.00015	0.00110316	yes	2.5108	1.36975	0.698918	6.92057	1.84243	1.68314	up
Nradd	WT	KO	OK	1.18192	2.69602	1.18969	1.97429	0.00155	0.00784327	yes	1.23251	1.08795	1.22531	3.19366	2.39281	2.50158	up
Acot1	WT	KO	OK	15.0752	34.3684	1.1889	3.54542	5e-05	0.00041581	yes	5.49392	21.1374	18.5944	60.409	31.0606	11.6355	up
Loxl4	WT	KO	OK	0.921149	2.0997	1.18868	2.76824	5e-05	0.00041581	yes	0.571522	1.76409	0.427839	1.237	3.96689	1.09522	up
4831440E17Rik	WT	KO	OK	0.156238	0.355862	1.18758	1.64668	0.00995	0.034959	yes	0.183579	0.108088	0.177045	0.244393	0.497115	0.326079	up
Zfhx3	WT	KO	OK	0.573031	1.30294	1.18509	3.45131	5e-05	0.00041581	yes	0.524517	0.551579	0.642997	1.38398	1.3828	1.14203	up
Rnf125	WT	KO	OK	3.55873	8.08832	1.18448	2.92509	5e-05	0.00041581	yes	3.29916	2.05756	5.31948	6.79681	8.99638	8.47178	up
Cenpw	WT	KO	OK	0.748895	1.702	1.18439	1.81978	0.0031	0.0136966	yes	1.11687	0.686607	0.443207	1.50987	1.89707	1.69906	up
Ndc1	WT	KO	OK	3.77697	8.58209	1.1841	3.31601	5e-05	0.00041581	yes	3.37465	3.86823	4.08804	9.64865	8.00315	8.09447	up
Cdon	WT	KO	OK	0.330729	0.751077	1.18331	2.38601	0.0001	0.000770464	yes	0.327601	0.213985	0.450601	0.871182	0.731788	0.65026	up
E330009J07Rik	WT	KO	OK	1.00313	2.27193	1.1794	2.22488	0.00055	0.00331608	yes	1.14257	0.959822	0.907	2.0581	2.48745	2.27022	up
Pilrb1	WT	KO	OK	1.67576	3.79398	1.1789	2.22742	0.0003	0.00199927	yes	1.53278	1.93368	1.56082	3.77958	3.88387	3.7185	up
Grpel2	WT	KO	OK	11.9348	26.9956	1.17755	3.98787	5e-05	0.00041581	yes	9.23028	6.80055	19.7736	26.23	31.4357	23.3212	up
Mfsd1	WT	KO	OK	31.2443	70.6662	1.17743	4.19116	5e-05	0.00041581	yes	33.5986	21.0072	39.1269	67.931	77.5389	66.5289	up
Cmah	WT	KO	OK	3.87703	8.75397	1.17499	4.00183	5e-05	0.00041581	yes	6.54267	2.45407	2.63434	8.04118	9.31594	8.90478	up
AW549877	WT	KO	OK	4.81976	10.8783	1.17443	3.97303	5e-05	0.00041581	yes	4.87132	3.23715	6.3508	9.46483	11.5319	11.6383	up
Riok3	WT	KO	OK	41.2001	92.9213	1.17336	4.09204	5e-05	0.00041581	yes	43.1232	35.8697	44.6073	91.9754	99.5219	87.2667	up
Erc2	WT	KO	OK	0.747141	1.68474	1.17308	2.94544	5e-05	0.00041581	yes	0.959676	0.744251	0.537495	1.53412	1.80456	1.71555	up
Phactr2	WT	KO	OK	0.600219	1.3522	1.17175	3.02684	5e-05	0.00041581	yes	0.517522	0.462576	0.820559	1.56873	1.27867	1.20919	up
Nr4a2	WT	KO	OK	0.499354	1.12332	1.16963	2.01074	0.0021	0.0100008	yes	0.421156	0.0595696	1.01734	1.24634	1.29865	0.824966	up
Vnn1	WT	KO	OK	0.933499	2.0985	1.16864	2.2359	0.00035	0.00228134	yes	0.775814	1.61945	0.405236	2.97259	2.10492	1.21799	up
Hpdl	WT	KO	OK	0.962287	2.16111	1.16723	1.98529	0.0018	0.00880842	yes	0.684447	1.0816	1.12081	2.55179	2.00524	1.9263	up
Zbtb10	WT	KO	OK	1.11206	2.48568	1.1604	3.27675	5e-05	0.00041581	yes	1.24511	0.471	1.62008	2.27552	2.96168	2.21983	up
Klf4	WT	KO	OK	1.98971	4.44125	1.15841	2.93107	5e-05	0.00041581	yes	1.88339	0.97203	3.11371	4.42623	3.31755	5.57997	up
Tlr5	WT	KO	OK	0.352942	0.787765	1.15834	1.9164	0.00145	0.00743736	yes	0.341006	0.221318	0.496501	0.84891	1.07068	0.4437	up
Arl4d	WT	KO	OK	7.5377	16.8162	1.15765	3.29593	5e-05	0.00041581	yes	8.30775	6.61922	7.68614	22.8482	18.4211	9.17924	up
Mum1l1	WT	KO	OK	0.722513	1.61128	1.15711	2.60553	5e-05	0.00041581	yes	0.508106	0.321474	1.33796	1.31938	1.9495	1.56496	up
Plp2	WT	KO	OK	8.07224	17.9903	1.15618	2.44668	5e-05	0.00041581	yes	6.63764	8.02211	9.55696	20.6399	19.4436	13.8874	up
Sec63	WT	KO	OK	25.4828	56.6873	1.1535	4.05248	5e-05	0.00041581	yes	29.9909	18.4782	27.9794	54.0308	60.8797	55.1515	up
Snhg12	WT	KO	OK	65.6186	145.871	1.15252	3.69262	5e-05	0.00041581	yes	62.3127	36.8146	97.7286	146.062	173.748	117.804	up
Papss2	WT	KO	OK	3.40162	7.55969	1.1521	3.49716	5e-05	0.00041581	yes	4.46849	3.15869	2.57768	8.27255	5.84915	8.55736	up
Slc39a11	WT	KO	OK	12.3327	27.3808	1.15067	3.95797	5e-05	0.00041581	yes	12.4414	12.9523	11.6045	27.8007	26.8514	27.4902	up
Tceanc	WT	KO	OK	0.190336	0.422449	1.15023	1.59435	0.00655	0.0249321	yes	0.18446	0.236649	0.149898	0.496758	0.39341	0.377181	up
Eif4ebp1	WT	KO	OK	163.888	362.821	1.14654	3.93424	5e-05	0.00041581	yes	142.849	161.435	187.381	368.028	393.455	326.979	up
Zfp697	WT	KO	OK	0.988292	2.18749	1.14627	2.80029	5e-05	0.00041581	yes	0.788536	1.24653	0.929805	1.55577	1.98918	3.01751	up
Mcm10	WT	KO	OK	2.15113	4.74703	1.14193	3.16525	5e-05	0.00041581	yes	2.45055	2.43275	1.57009	5.06508	3.16227	6.01373	up
Znf41-ps	WT	KO	OK	0.31383	0.692468	1.14176	1.94204	0.0013	0.00681567	yes	0.237464	0.283248	0.420778	1.037	0.720669	0.31973	up
Cyp2a22	WT	KO	OK	0.450297	0.99322	1.14124	1.67175	0.0045	0.0185127	yes	0.233501	0.984572	0.132818	1.60736	0.99712	0.375176	up
Ildr2	WT	KO	OK	4.09648	9.03129	1.14055	3.81026	5e-05	0.00041581	yes	2.55396	3.72661	6.00887	9.21256	8.53933	9.34199	up
Gan	WT	KO	OK	0.400288	0.880916	1.13797	1.78315	0.00365	0.0156611	yes	0.362121	0.432549	0.406193	0.844354	1.00462	0.793777	up
Npr2	WT	KO	OK	2.05485	4.52002	1.13729	3.06692	5e-05	0.00041581	yes	1.56716	2.05515	2.54225	4.46621	3.78866	5.30517	up
Kif20b	WT	KO	OK	0.227447	0.500208	1.13699	2.03044	0.00085	0.0047841	yes	0.218794	0.205961	0.257587	0.424323	0.581987	0.494313	up
Cnppd1	WT	KO	OK	32.5172	71.4228	1.13518	3.94541	5e-05	0.00041581	yes	29.0444	23.5293	44.9778	74.3982	79.7503	60.1199	up
Lrit1	WT	KO	OK	0.249461	0.547376	1.13372	1.74682	0.0048	0.0194897	yes	0.303609	0.389392	0.0553824	0.481395	0.694725	0.46601	up
Auh	WT	KO	OK	8.91264	19.5423	1.13268	3.32625	5e-05	0.00041581	yes	9.4623	11.2329	6.04272	20.2659	19.8397	18.5213	up
Dhrs9	WT	KO	OK	0.943552	2.06786	1.13196	2.37009	0.00015	0.00110316	yes	1.72397	0.321179	0.785505	1.61935	1.70515	2.87908	up
Igfbp1	WT	KO	OK	209.355	458.599	1.13128	3.37435	5e-05	0.00041581	yes	265.624	73.495	288.946	542.665	615.511	217.621	up
Samd4	WT	KO	OK	1.20279	2.62864	1.12793	3.14212	5e-05	0.00041581	yes	1.2436	0.938792	1.42598	2.69144	2.55692	2.63754	up
Cry1	WT	KO	OK	8.68213	18.9679	1.12744	3.65892	5e-05	0.00041581	yes	9.52799	4.87607	11.6423	16.4824	20.4667	19.9544	up
Prr13	WT	KO	OK	64.0738	139.932	1.12691	3.9696	5e-05	0.00041581	yes	65.003	55.1281	72.0904	176.091	125.951	117.752	up
S100a6	WT	KO	OK	27.2412	59.4821	1.12667	3.31639	5e-05	0.00041581	yes	26.2384	14.9824	40.5027	74.2098	71.1266	33.1098	up
Hbp1	WT	KO	OK	22.2363	48.4449	1.12343	3.83276	5e-05	0.00041581	yes	19.134	16.6203	30.9546	46.8035	51.0881	47.4432	up
Tspyl4	WT	KO	OK	0.295203	0.642709	1.12246	1.82771	0.002	0.00961414	yes	0.255674	0.326816	0.303118	0.722758	0.746017	0.459351	up
Nipa1	WT	KO	OK	1.10233	2.39916	1.12197	1.96657	0.0014	0.00723022	yes	1.51731	1.18682	0.602861	2.48647	1.89334	2.81767	up
Huwe1	WT	KO	OK	14.9797	32.5414	1.11926	3.74603	5e-05	0.00041581	yes	16.3495	10.6281	17.9617	32.372	33.8221	31.43	up
Txnip	WT	KO	OK	15.5914	33.7558	1.11438	3.70953	5e-05	0.00041581	yes	13.3961	14.2169	19.1614	34.2857	48.1157	18.8661	up
Cib3	WT	KO	OK	2.43738	5.27372	1.11349	1.77933	0.0049	0.0198014	yes	4.61608	1.9208	0.775256	4.63848	4.72025	6.46244	up
Elf4	WT	KO	OK	0.765384	1.6539	1.11162	2.7103	5e-05	0.00041581	yes	0.626728	0.514498	1.15493	2.14251	1.59486	1.22434	up
Gpr108	WT	KO	OK	17.5431	37.8753	1.11036	3.68341	5e-05	0.00041581	yes	14.9707	13.9229	23.7356	41.3007	38.4636	33.8616	up
Kif3a	WT	KO	OK	1.5756	3.40025	1.10974	3.16439	5e-05	0.00041581	yes	1.46622	1.60696	1.65364	3.29381	3.37277	3.53417	up
Rusc2	WT	KO	OK	6.55452	14.1364	1.10886	3.63413	5e-05	0.00041581	yes	4.44828	5.3944	9.82088	14.4561	13.453	14.5002	up
Pdp1	WT	KO	OK	0.609815	1.31322	1.10666	2.32375	0.00025	0.00172079	yes	0.684458	0.409234	0.735752	1.12547	1.61184	1.20234	up
Snhg6	WT	KO	OK	117.253	252.223	1.10507	3.58313	5e-05	0.00041581	yes	124.805	112.458	114.498	198.873	353.474	204.323	up
Pogk	WT	KO	OK	2.28868	4.92086	1.10439	2.66488	5e-05	0.00041581	yes	2.00417	1.7305	3.13138	4.4719	5.86377	4.42691	up
Il1rn	WT	KO	OK	9.94486	21.3813	1.10432	3.66576	5e-05	0.00041581	yes	12.2202	4.73165	12.8827	22.2981	22.9876	18.8581	up
Stradb	WT	KO	OK	7.06194	15.1793	1.10397	3.4713	5e-05	0.00041581	yes	7.99414	5.87701	7.31465	15.4984	16.9876	13.0518	up
Ccp110	WT	KO	OK	1.19174	2.55928	1.10267	2.94139	5e-05	0.00041581	yes	1.17849	0.942217	1.45451	2.51206	2.79936	2.36642	up
Cdkn1b	WT	KO	OK	6.89641	14.7893	1.10064	3.44666	5e-05	0.00041581	yes	6.59166	6.91478	7.18279	15.0567	14.8313	14.48	up
Atg14	WT	KO	OK	3.92617	8.40807	1.09865	3.33158	5e-05	0.00041581	yes	4.43338	3.15491	4.19024	8.52602	9.29836	7.39984	up
Qpct	WT	KO	OK	8.93708	19.1313	1.09806	3.49871	5e-05	0.00041581	yes	8.70883	5.50197	12.6004	20.1278	18.0861	19.1801	up
Ccpg1os	WT	KO	OK	2.63765	5.64426	1.09753	1.98532	0.00135	0.00702594	yes	2.65683	2.8532	2.40292	5.55912	5.74378	5.62987	up
Hsp90aa1	WT	KO	OK	274.944	588.15	1.09705	3.06557	5e-05	0.00041581	yes	398.513	175.909	250.409	561.333	583.012	620.106	up
Tgif1	WT	KO	OK	11.7009	25.023	1.09664	3.47926	5e-05	0.00041581	yes	13.4402	11.8896	9.77275	28.9933	25.7635	20.3122	up
Etaa1	WT	KO	OK	1.07653	2.30137	1.0961	2.72092	5e-05	0.00041581	yes	1.25659	0.972644	1.00038	2.09875	2.94604	1.85932	up
Slc7a6	WT	KO	OK	0.629189	1.34402	1.09499	2.21606	0.0003	0.00199927	yes	0.470281	0.518899	0.898388	1.49483	1.1944	1.34282	up
Tec	WT	KO	OK	4.91732	10.4986	1.09426	3.30516	5e-05	0.00041581	yes	5.82797	3.73478	5.18921	11.4518	10.6942	9.34983	up
Slc6a12	WT	KO	OK	8.49322	18.121	1.09328	3.5312	5e-05	0.00041581	yes	8.37035	9.16688	7.94242	17.8612	18.9886	17.5132	up
Amy1	WT	KO	OK	52.4193	111.754	1.09216	3.81394	5e-05	0.00041581	yes	51.0522	55.6861	50.5196	97.9901	107.845	129.427	up
Acadm	WT	KO	OK	110.036	234.534	1.09182	3.70853	5e-05	0.00041581	yes	114.475	111.813	103.821	223.193	259.908	220.5	up
Cxcl10	WT	KO	OK	4.94465	10.5383	1.09171	2.49817	5e-05	0.00041581	yes	4.80581	4.09651	5.93161	10.6367	11.7259	9.25234	up
Ccng2	WT	KO	OK	18.4081	39.1825	1.08987	3.58394	5e-05	0.00041581	yes	17.025	5.48084	32.7184	37.9901	49.0145	30.5428	up
Gm6377	WT	KO	OK	0.309322	0.657707	1.08833	1.64231	0.01145	0.0389032	yes	0.469558	0.148677	0.309732	0.640477	0.974346	0.358299	up
Gstm6	WT	KO	OK	17.1828	36.4452	1.08476	3.51931	5e-05	0.00041581	yes	20.3613	16.1098	15.0773	40.4878	33.7381	35.1097	up
Impact	WT	KO	OK	12.5585	26.5801	1.08168	3.73081	5e-05	0.00041581	yes	11.7341	6.22242	19.7191	26.3715	29.67	23.6989	up
Stx3	WT	KO	OK	7.52517	15.9257	1.08156	3.50246	5e-05	0.00041581	yes	7.91619	4.92833	9.73097	14.9705	18.3405	14.466	up
Bcl6	WT	KO	OK	4.96969	10.508	1.08026	3.06995	5e-05	0.00041581	yes	10.8675	1.37141	2.67013	7.68863	17.121	6.71442	up
Pik3r1	WT	KO	OK	4.99165	10.5466	1.07919	3.63045	5e-05	0.00041581	yes	6.72689	3.04584	5.20221	9.74536	9.26359	12.6308	up
Il34	WT	KO	OK	3.29375	6.94381	1.076	2.72605	5e-05	0.00041581	yes	3.25415	2.91317	3.71393	6.02561	6.07845	8.72738	up
Rpgr	WT	KO	OK	0.71223	1.50077	1.07529	2.12338	0.00015	0.00110316	yes	0.885159	0.473662	0.777868	1.4804	1.37197	1.64995	up
Bckdha	WT	KO	OK	63.721	134.259	1.07518	3.77741	5e-05	0.00041581	yes	67.0003	64.5551	59.6077	143.357	134.195	125.226	up
Klf12	WT	KO	OK	0.915646	1.92907	1.07504	2.70594	5e-05	0.00041581	yes	0.811359	0.604997	1.33058	1.93747	1.81184	2.03791	up
Zbtb21	WT	KO	OK	2.76974	5.83099	1.07399	3.33897	5e-05	0.00041581	yes	2.51197	1.65485	4.14239	5.27171	6.34772	5.87354	up
Ddah1	WT	KO	OK	3.45881	7.27979	1.07362	3.06327	5e-05	0.00041581	yes	6.0451	3.01612	1.3152	11.2488	5.63198	4.95858	up
P4ha2	WT	KO	OK	9.61117	20.1916	1.07097	3.45843	5e-05	0.00041581	yes	9.6613	9.18359	9.98862	21.4421	18.3581	20.7747	up
Inhbc	WT	KO	OK	26.5938	55.7747	1.06852	3.72959	5e-05	0.00041581	yes	29.699	25.1486	24.9339	59.2184	54.5771	53.5287	up
Oser1	WT	KO	OK	25.6262	53.7211	1.06787	3.61113	5e-05	0.00041581	yes	26.3853	14.8948	35.5985	55.4736	56.5443	49.1454	up
Zfp395	WT	KO	OK	3.86357	8.09315	1.06676	3.31156	5e-05	0.00041581	yes	5.11321	2.15708	4.32043	9.15074	8.37983	6.74887	up
Ube2e2	WT	KO	OK	10.5761	22.1135	1.06412	3.24729	5e-05	0.00041581	yes	11.3661	10.9321	9.43001	24.0757	23.1881	19.0767	up
Rras2	WT	KO	OK	17.6962	36.9852	1.0635	3.61026	5e-05	0.00041581	yes	16.9177	16.8463	19.3246	43.0213	40.5359	27.3984	up
Xlr3a	WT	KO	OK	1.22124	2.55173	1.06312	1.85782	0.0028	0.0125666	yes	3.09789	0.316642	0.249205	1.48821	0.426812	5.74017	up
Hmgcs2	WT	KO	OK	167.721	350.378	1.06285	3.14768	5e-05	0.00041581	yes	165.642	196.825	140.696	382.276	381.768	287.09	up
Fas	WT	KO	OK	5.56158	11.6028	1.0609	2.40464	5e-05	0.00041581	yes	6.2672	6.35005	4.06748	9.08249	12.5318	13.194	up
Mapkapk3	WT	KO	OK	3.51384	7.32252	1.05929	3.01252	5e-05	0.00041581	yes	3.99107	2.86602	3.68442	6.31636	9.323	6.3282	up
Klf6	WT	KO	OK	18.0061	37.4949	1.05821	3.71039	5e-05	0.00041581	yes	18.5014	6.18297	29.3339	35.9514	39.7255	36.8078	up
Foxj2	WT	KO	OK	2.54332	5.2934	1.05748	3.21215	5e-05	0.00041581	yes	2.4635	1.92142	3.24503	5.88791	5.39147	4.60081	up
Rhou	WT	KO	OK	34.1897	71.1568	1.05744	3.70179	5e-05	0.00041581	yes	35.1335	22.3098	45.126	67.1314	74.3779	71.961	up
Cep170b	WT	KO	OK	23.5675	49.0485	1.05741	3.5818	5e-05	0.00041581	yes	20.2503	21.4326	29.0195	53.8595	49.7914	43.4945	up
Dip2c	WT	KO	OK	2.14397	4.46011	1.0568	3.31749	5e-05	0.00041581	yes	2.16712	1.92736	2.33742	4.01432	4.07219	5.29381	up
Pvt1	WT	KO	OK	0.418723	0.868371	1.05231	1.80616	0.0032	0.0140703	yes	0.476232	0.329757	0.450182	0.738006	1.0365	0.83061	up
Slc38a9	WT	KO	OK	1.12613	2.3346	1.0518	3.08872	5e-05	0.00041581	yes	1.32558	0.902895	1.14991	2.42026	2.14186	2.44168	up
Fmo1	WT	KO	OK	22.4157	46.4471	1.05108	3.51032	5e-05	0.00041581	yes	23.3841	28.6307	15.2323	42.7582	33.8422	62.7409	up
Tmed5	WT	KO	OK	20.4818	42.4375	1.051	3.78084	5e-05	0.00041581	yes	24.6312	15.9243	20.8899	41.7593	40.3255	45.2277	up
1810013L24Rik	WT	KO	OK	9.45277	19.5679	1.04968	3.64215	5e-05	0.00041581	yes	10.0272	6.08846	12.2426	19.095	21.5902	18.0186	up
Fbxl20	WT	KO	OK	1.7807	3.68535	1.04936	3.26946	5e-05	0.00041581	yes	1.60685	1.44937	2.28587	3.55763	3.88912	3.60929	up
Sema3e	WT	KO	OK	0.72048	1.49015	1.04842	2.6561	5e-05	0.00041581	yes	0.711123	0.233154	1.21716	1.40208	1.43447	1.63389	up
Them4	WT	KO	OK	5.211	10.7702	1.04741	2.99147	5e-05	0.00041581	yes	5.04154	5.55295	5.03852	9.04586	11.2999	11.9648	up
Hmga2	WT	KO	OK	0.617004	1.27344	1.04538	2.15828	0.00115	0.00617877	yes	0.52846	0.111558	1.21099	1.46939	1.05893	1.29201	up
C330027C09Rik	WT	KO	OK	0.374753	0.773402	1.04528	1.81781	0.00185	0.00902201	yes	0.405426	0.390009	0.328823	0.813342	0.559307	0.947557	up
Tbc1d12	WT	KO	OK	2.47746	5.11252	1.04517	3.08311	5e-05	0.00041581	yes	2.47178	1.79929	3.16132	4.83113	5.44051	5.06591	up
Hspe1	WT	KO	OK	315.099	650.156	1.04498	3.55143	5e-05	0.00041581	yes	367.178	303.111	275.01	669.068	627.389	654.011	up
Zfp553	WT	KO	OK	3.87206	7.98087	1.04344	3.01145	5e-05	0.00041581	yes	3.38884	3.05167	5.17568	7.59361	8.32602	8.02297	up
Jade1	WT	KO	OK	3.90927	8.05691	1.04333	3.43955	5e-05	0.00041581	yes	4.59157	2.92252	4.21374	7.79033	8.28776	8.09264	up
Zmiz1	WT	KO	OK	4.31445	8.89172	1.04329	3.49066	5e-05	0.00041581	yes	5.50763	2.75212	4.68359	9.18665	9.6117	7.87681	up
Gm12669	WT	KO	OK	16.4926	33.9857	1.04311	1.60081	0.0109	0.0373923	yes	14.5839	12.6368	22.2571	35.1897	34.2004	32.5671	up
Fam117b	WT	KO	OK	1.46489	3.01471	1.04123	2.87469	5e-05	0.00041581	yes	1.12995	1.10347	2.16125	3.24491	2.90805	2.89117	up
Zbtb42	WT	KO	OK	3.72357	7.65754	1.0402	3.03948	5e-05	0.00041581	yes	3.12841	2.86124	5.18105	8.3631	7.60579	7.00374	up
Ccdc186	WT	KO	OK	0.559772	1.14966	1.0383	1.95786	0.002	0.00961414	yes	0.74534	0.258288	0.675688	0.959668	1.11824	1.37108	up
Galnt7	WT	KO	OK	0.90382	1.85585	1.03797	2.42552	0.0001	0.000770464	yes	0.731529	0.776997	1.20293	2.06796	1.70499	1.79461	up
Mpp6	WT	KO	OK	49.0796	100.742	1.03748	3.6655	5e-05	0.00041581	yes	59.6545	33.7767	53.8075	99.9381	118.213	84.076	up
Phf13	WT	KO	OK	3.14568	6.45654	1.03739	2.98752	5e-05	0.00041581	yes	2.87251	2.51182	4.05271	6.64201	6.57786	6.14974	up
Ttpa	WT	KO	OK	40.267	82.6362	1.03718	3.42942	5e-05	0.00041581	yes	37.3053	47.9406	35.555	70.123	83.1607	94.625	up
Slc43a3	WT	KO	OK	11.165	22.9032	1.03657	3.40664	5e-05	0.00041581	yes	9.63842	8.11543	15.7411	19.2695	22.7511	26.6889	up
Tspan12	WT	KO	OK	33.4102	68.443	1.03461	3.65512	5e-05	0.00041581	yes	33.9791	30.9931	35.2583	73.9784	70.2731	61.0774	up
Pla2g12a	WT	KO	OK	16.3641	33.5202	1.03449	3.31706	5e-05	0.00041581	yes	13.5053	15.1823	20.4048	30.3032	46.4826	23.7747	up
Sgms1	WT	KO	OK	5.43229	11.1193	1.03344	3.24338	5e-05	0.00041581	yes	4.90174	3.98147	7.41365	9.59181	11.5345	12.2317	up
Fam222a	WT	KO	OK	1.13187	2.30996	1.02916	2.1542	0.0002	0.00141004	yes	1.64268	0.768035	0.984898	2.78437	1.55206	2.59346	up
Nadk	WT	KO	OK	63.6282	129.776	1.02828	3.53102	5e-05	0.00041581	yes	68.6329	49.5372	72.7144	138.345	128.299	122.683	up
Arhgef11	WT	KO	OK	3.7186	7.56693	1.02495	3.00763	5e-05	0.00041581	yes	3.37725	3.7312	4.04733	6.613	9.32995	6.75784	up
Gnpnat1	WT	KO	OK	22.621	45.9934	1.02376	3.39204	5e-05	0.00041581	yes	28.0044	18.5592	21.2995	41.1048	39.9432	56.9322	up
1500017E21Rik	WT	KO	OK	1.65002	3.35307	1.023	2.29649	0.0001	0.000770464	yes	2.2662	0.919639	1.76423	2.9897	3.81549	3.25401	up
Gdf15	WT	KO	OK	21.9483	44.5951	1.02278	3.26174	5e-05	0.00041581	yes	20.0004	24.4544	21.39	36.6937	39.2486	57.8428	up
Galm	WT	KO	OK	11.1363	22.6213	1.02241	3.35604	5e-05	0.00041581	yes	13.3735	12.3789	7.65654	25.7806	19.1978	22.8857	up
Stmn1	WT	KO	OK	9.21627	18.7182	1.02219	2.88104	5e-05	0.00041581	yes	12.528	6.72137	8.3994	24.3912	15.2037	16.5598	up
Pea15a	WT	KO	OK	25.8156	52.4024	1.02139	3.57313	5e-05	0.00041581	yes	24.0963	20.5067	32.8439	54.3158	57.7678	45.1236	up
Dcdc2a	WT	KO	OK	0.287461	0.582424	1.0187	1.78793	0.0024	0.0110787	yes	0.279544	0.264913	0.317925	0.461156	0.324193	0.961921	up
Cxcl1	WT	KO	OK	19.701	39.8513	1.01636	2.89043	5e-05	0.00041581	yes	40.9319	11.2072	6.96385	25.7387	37.224	56.5913	up
Stx11	WT	KO	OK	0.52574	1.06328	1.0161	1.57051	0.0078	0.0286411	yes	0.517464	0.483652	0.576104	0.841421	1.06782	1.28059	up
Snx16	WT	KO	OK	2.86734	5.79882	1.01605	2.83895	5e-05	0.00041581	yes	3.16169	2.12286	3.31746	5.8595	5.05711	6.47983	up
Fbf1	WT	KO	OK	1.62194	3.27845	1.01529	2.88797	5e-05	0.00041581	yes	1.70152	1.68066	1.48365	2.70552	4.16467	2.96515	up
Pilra	WT	KO	OK	1.55132	3.13524	1.01508	2.03185	0.0011	0.00595771	yes	1.346	1.29441	2.01354	3.32173	3.17935	2.90463	up
Pbld1	WT	KO	OK	11.182	22.5807	1.01391	3.29044	5e-05	0.00041581	yes	13.782	9.43002	10.3342	21.5114	22.3382	23.8926	up
Zkscan17	WT	KO	OK	6.93859	14.0097	1.01371	3.16276	5e-05	0.00041581	yes	5.74535	6.25137	8.81906	14.4418	15.7576	11.8297	up
Nfkbil1	WT	KO	OK	10.6965	21.5969	1.01368	3.1053	5e-05	0.00041581	yes	9.79011	11.0619	11.2376	21.7389	23.8205	19.2312	up
Tor1aip2	WT	KO	OK	41.7089	84.2082	1.01361	2.70471	5e-05	0.00041581	yes	39.0495	30.1471	55.9301	87.2434	86.9031	78.4781	up
Per3	WT	KO	OK	0.195144	0.393826	1.01302	1.65048	0.00605	0.0234479	yes	0.205306	0.183734	0.196392	0.552596	0.41216	0.216723	up
Tmem144	WT	KO	OK	2.13712	4.31276	1.01295	2.41052	5e-05	0.00041581	yes	2.25157	2.15697	2.00281	3.73253	4.59738	4.60838	up
Gm5088	WT	KO	OK	1.0465	2.10996	1.01164	2.17064	0.00015	0.00110316	yes	0.896219	0.880999	1.36229	1.56005	3.55922	1.21061	up
Wnt9a	WT	KO	OK	0.530884	1.07024	1.01147	1.83319	0.0023	0.0106943	yes	0.395845	0.509389	0.687417	0.927677	1.2924	0.990648	up
Ccdc88a	WT	KO	OK	0.212719	0.4287	1.01102	2.04331	0.00155	0.00784327	yes	0.269337	0.122787	0.246034	0.515843	0.372052	0.398206	up
Fam60a	WT	KO	OK	1.81486	3.65344	1.0094	2.48221	5e-05	0.00041581	yes	2.37692	1.03901	2.02864	4.00896	3.30041	3.65097	up
Spsb1	WT	KO	OK	1.92247	3.86773	1.00853	2.40988	0.0001	0.000770464	yes	1.17563	0.661509	3.93026	3.56739	3.57657	4.45922	up
Zbtb26	WT	KO	OK	0.808169	1.62375	1.0066	2.44493	5e-05	0.00041581	yes	0.998223	0.671115	0.755167	1.63252	1.54926	1.68947	up
Dnajc12	WT	KO	OK	20.1625	40.4767	1.00542	3.27424	5e-05	0.00041581	yes	33.4009	16.2274	10.8592	37.4264	48.5367	35.467	up
5530601H04Rik	WT	KO	OK	0.25534	0.512354	1.00472	1.57772	0.00765	0.0282608	yes	0.25804	0.215923	0.292058	0.583247	0.522148	0.431668	up
Rb1	WT	KO	OK	0.847206	1.6989	1.00381	1.60119	0.0086	0.031026	yes	0.936343	0.774991	0.830285	1.51466	1.57627	2.00576	up
Sntg2	WT	KO	OK	0.737695	1.4791	1.00362	1.78774	0.0032	0.0140703	yes	0.960177	0.870538	0.382369	1.04728	1.20232	2.18769	up
Cdr2l	WT	KO	OK	1.5975	3.20133	1.00286	2.57729	5e-05	0.00041581	yes	1.84378	1.36176	1.58695	3.45583	2.83881	3.30936	up
Ydjc	WT	KO	OK	1.42033	2.84127	1.00031	1.71008	0.0054	0.0213825	yes	1.02744	1.54275	1.69081	2.51832	2.3539	3.65158	up

## Sheet: DOWN
gene_id	sample_1	sample_2	status	value_1	value_2	log2_fold_change	test_stat	p_value	q_value	significant	WT_0	WT_1	WT_2	KO_0	KO_1	KO_2	sig
Mup7	WT	KO	OK	3398.37	65.9054	-5.6883	-13.4772	5e-05	0.00041581	yes	4210.01	3563.29	2421.8	67.0471	81.859	48.8101	down
Mup1	WT	KO	OK	209.342	7.30329	-4.84117	-12.8967	5e-05	0.00041581	yes	274.127	220.934	132.965	5.59328	9.54504	6.77156	down
Mup12	WT	KO	OK	49.3081	1.89084	-4.70473	-9.47333	5e-05	0.00041581	yes	59.5196	56.2499	32.1548	2.4336	2.30676	0.932165	down
Espnl	WT	KO	OK	0.913202	0.0361676	-4.65816	-4.50918	0.0001	0.000770464	yes	0.815522	1.27692	0.647167	0.0493594	0.00497702	0.0541664	down
Mup8	WT	KO	OK	9.75571	0.457517	-4.41435	-5.80674	5e-05	0.00041581	yes	12.4704	11.8369	4.95979	0.236489	0.599594	0.536468	down
Ugt2b38	WT	KO	OK	15.8855	0.895813	-4.14837	-8.25942	5e-05	0.00041581	yes	37.4451	8.18545	2.02593	0.687165	1.14408	0.856192	down
Mup14	WT	KO	OK	1722.33	103.041	-4.06306	-10.3777	5e-05	0.00041581	yes	2067.53	1941.57	1157.88	67.1463	107.743	134.235	down
Selenbp2	WT	KO	OK	45.0043	3.1285	-3.84652	-8.77723	5e-05	0.00041581	yes	2.45844	132.155	0.399001	3.05206	3.049	3.28443	down
Gstp2	WT	KO	OK	145.769	10.2754	-3.82641	-10.6534	5e-05	0.00041581	yes	119.969	153.877	163.461	11.204	7.61454	12.0078	down
Has1	WT	KO	OK	4.82237	0.351728	-3.77721	-5.29165	5e-05	0.00041581	yes	4.53216	1.43524	8.4997	0.318586	0.490897	0.245701	down
Obp2a	WT	KO	OK	10.087	0.891312	-3.50043	-4.65657	5e-05	0.00041581	yes	18.3658	7.08627	4.80905	0.310115	1.6031	0.760722	down
Etnppl	WT	KO	OK	154.19	14.6241	-3.39829	-10.158	5e-05	0.00041581	yes	307.087	28.7117	126.771	17.2856	18.3642	8.22231	down
Col20a1	WT	KO	OK	1.36865	0.13307	-3.3625	-4.94801	5e-05	0.00041581	yes	0.833473	2.0602	1.21228	0.119057	0.0973658	0.182788	down
Tmc5	WT	KO	OK	0.825591	0.0834038	-3.30724	-3.26613	5e-05	0.00041581	yes	0.230459	0.0771828	2.16913	0.047703	0.130336	0.0721727	down
Gm17746	WT	KO	OK	0.676579	0.0716756	-3.23871	-2.31211	0.0077	0.0283881	yes	1.11377	0.479453	0.436511	0.0379523	0.119946	0.0571281	down
Cidec	WT	KO	OK	47.8402	5.35811	-3.15843	-8.88581	5e-05	0.00041581	yes	19.229	77.6116	46.6801	4.98611	9.4631	1.62513	down
Cgref1	WT	KO	OK	9.3364	1.10911	-3.07346	-6.16575	5e-05	0.00041581	yes	3.22792	16.2522	8.52914	1.17557	1.14683	1.00494	down
Mup9	WT	KO	OK	3.76008	0.45657	-3.04186	-3.56062	5e-05	0.00041581	yes	4.19971	4.69812	2.38242	0.217589	0.517171	0.634949	down
Srms	WT	KO	OK	0.801956	0.0984711	-3.02575	-3.10121	0.0003	0.00199927	yes	0.644707	1.45053	0.310628	0.147703	0.086851	0.0608591	down
Nefl	WT	KO	OK	0.435564	0.0546043	-2.9958	-2.30816	0.0044	0.0182009	yes	0.963682	0.120352	0.222658	0.0573049	0.0274592	0.0790489	down
A930024E05Rik	WT	KO	OK	0.717067	0.090245	-2.99019	-2.54483	0.00315	0.0138791	yes	0.79786	0.376724	0.976617	0.100257	0.0496171	0.12086	down
Mt3	WT	KO	OK	9.26148	1.16905	-2.98591	-3.36021	5e-05	0.00041581	yes	6.66304	16.0423	5.07908	3.22808	0.0406289	0.238431	down
Gsta4	WT	KO	OK	96.8468	12.4077	-2.96447	-8.55546	5e-05	0.00041581	yes	87.7245	165.244	37.5716	20.4855	6.98589	9.75177	down
Slc2a5	WT	KO	OK	0.425278	0.0554116	-2.94015	-2.2937	0.00755	0.0279479	yes	0.556107	0.541431	0.178295	0.0310366	0	0.135198	down
Rpph1	WT	KO	OK	29.9458	3.95988	-2.91882	-4.12424	5e-05	0.00041581	yes	66.7478	12.2458	10.8437	3.84664	6.25652	1.77648	down
Tpsab1	WT	KO	OK	0.601364	0.080643	-2.89862	-1.75098	0.0067	0.0253822	yes	0.790216	0.129339	0.884538	0.0463104	0.0855398	0.110079	down
Guca1b	WT	KO	OK	0.799155	0.107485	-2.89434	-2.50946	0.00205	0.00981022	yes	0.824901	0.945865	0.626699	0.104577	0	0.217878	down
Id1	WT	KO	OK	151.822	20.6171	-2.88047	-9.29047	5e-05	0.00041581	yes	155.163	179.755	120.549	19.4679	18.7524	23.6309	down
Cbr3	WT	KO	OK	6.4705	0.887044	-2.8668	-4.72556	5e-05	0.00041581	yes	3.12066	13.5738	2.71707	0.941328	0.606542	1.11326	down
Nefm	WT	KO	OK	0.58399	0.0830141	-2.81451	-2.79242	0.00015	0.00110316	yes	0.819303	0.338925	0.593741	0.0955701	0.0860561	0.0674162	down
Cntnap1	WT	KO	OK	5.56927	0.801741	-2.79628	-6.94033	5e-05	0.00041581	yes	1.86821	9.55825	5.28137	0.787244	1.16335	0.454626	down
Nrg4	WT	KO	OK	13.4532	1.99183	-2.75578	-2.44006	0.00045	0.00281542	yes	9.46012	9.32254	21.5769	1.58079	2.53162	1.86307	down
Mup13	WT	KO	OK	1.58501	0.240792	-2.71864	-2.70619	0.00105	0.00573306	yes	1.88885	1.68416	1.18203	0.0959549	0.320757	0.305663	down
Chrdl2	WT	KO	OK	1.1464	0.180449	-2.66745	-2.70542	0.0006	0.00356873	yes	1.68494	1.05516	0.699093	0.127957	0.232067	0.181322	down
BC021767	WT	KO	OK	2.57459	0.40699	-2.66128	-4.18328	5e-05	0.00041581	yes	2.9682	2.25377	2.5018	0.462999	0.124198	0.633775	down
5730559C18Rik	WT	KO	OK	2.06395	0.326993	-2.65808	-4.47942	5e-05	0.00041581	yes	2.50395	2.55742	1.13049	0.227424	0.500067	0.253487	down
Car15	WT	KO	OK	2.04079	0.326875	-2.64232	-2.75694	0.00025	0.00172079	yes	1.29143	1.51448	3.31647	0.100921	0.334289	0.545415	down
Mup11	WT	KO	OK	118.472	19.2376	-2.62255	-2.6751	5e-05	0.00041581	yes	99.2615	145.663	110.493	14.2066	24.3296	19.1765	down
Fcamr	WT	KO	OK	0.387618	0.0631023	-2.61887	-1.90357	0.006	0.0232894	yes	0.341744	0.360197	0.460912	0.101957	0.0468239	0.0405264	down
Nat14	WT	KO	OK	1.96807	0.327933	-2.58531	-3.29391	5e-05	0.00041581	yes	1.64818	1.64207	2.61397	0.227247	0.338119	0.418431	down
9330133O14Rik	WT	KO	OK	1.60188	0.267871	-2.58015	-3.77328	5e-05	0.00041581	yes	1.42911	2.62097	0.755552	0.279362	0.31073	0.213521	down
Inhba	WT	KO	OK	9.83542	1.64895	-2.57644	-5.73591	5e-05	0.00041581	yes	14.2703	5.47474	9.76119	1.53863	1.75702	1.65121	down
Gm10872	WT	KO	OK	2.14179	0.359704	-2.57393	-2.72484	0.0007	0.00407441	yes	1.89555	3.57027	0.959545	0.546617	0.293597	0.238898	down
Fam132b	WT	KO	OK	0.78565	0.132006	-2.57328	-2.9508	0.00025	0.00172079	yes	0.685053	0.30691	1.36499	0.13692	0.076577	0.182523	down
Cend1	WT	KO	OK	0.561887	0.0951609	-2.56184	-2.10826	0.0045	0.0185127	yes	0.214911	0.242566	1.22818	0.160018	0.125464	0	down
Mvd	WT	KO	OK	41.7581	7.17872	-2.54026	-7.82271	5e-05	0.00041581	yes	44.7939	55.1987	25.2816	6.35111	7.70938	7.47568	down
Msl3l2	WT	KO	OK	1.31928	0.23233	-2.5055	-2.13741	0.00375	0.0160417	yes	1.74574	1.67198	0.540119	0.300089	0.156053	0.240849	down
Smpd3	WT	KO	OK	2.27474	0.412107	-2.46461	-5.19717	5e-05	0.00041581	yes	2.12776	3.80676	0.889692	0.336197	0.512369	0.387757	down
Areg	WT	KO	OK	4.70306	0.852471	-2.46388	-4.08452	5e-05	0.00041581	yes	2.5293	5.55443	6.02546	0.774776	0.873533	0.909105	down
Ankle1	WT	KO	OK	0.491064	0.0897772	-2.45149	-2.09302	0.0077	0.0283881	yes	0.186163	0.892562	0.394466	0.0689949	0.0592395	0.141097	down
Rps6kl1	WT	KO	OK	2.33978	0.42977	-2.44473	-4.1667	5e-05	0.00041581	yes	2.59468	2.22512	2.19952	0.380217	0.540304	0.368789	down
Cyp2a5	WT	KO	OK	140.943	25.8974	-2.44423	-7.52627	5e-05	0.00041581	yes	91.948	83.4017	247.478	21.1709	28.4587	28.0626	down
Wfdc3	WT	KO	OK	24.7616	4.56788	-2.43851	-5.61681	5e-05	0.00041581	yes	21.4179	10.0378	42.829	3.94188	5.43452	4.32723	down
Impg2	WT	KO	OK	1.37491	0.253952	-2.43671	-4.98186	5e-05	0.00041581	yes	1.21792	1.06971	1.83711	0.234982	0.225527	0.301347	down
9030619P08Rik	WT	KO	OK	0.93991	0.174917	-2.42585	-1.78275	0.01065	0.0367319	yes	0.631815	1.95248	0.235434	0.0685952	0.150981	0.305175	down
AI118078	WT	KO	OK	0.698934	0.130462	-2.42152	-2.61142	0.00015	0.00110316	yes	0.814278	0.405678	0.876845	0.0775324	0.110126	0.203729	down
Prelid2	WT	KO	OK	43.2447	8.47814	-2.35071	-5.3461	5e-05	0.00041581	yes	74.927	32.9307	21.8765	3.08491	21.5187	0.830768	down
Arhgap36	WT	KO	OK	1.73053	0.344705	-2.32778	-3.97279	5e-05	0.00041581	yes	2.04255	1.69991	1.44912	0.184658	0.390418	0.459039	down
Wnt5b	WT	KO	OK	2.2444	0.451344	-2.31403	-1.71019	0.01025	0.0357185	yes	2.46277	3.13385	1.13658	0.447842	0.602657	0.303533	down
Kcnd1	WT	KO	OK	0.599836	0.120631	-2.31397	-2.88199	5e-05	0.00041581	yes	0.514735	0.859337	0.425436	0.184633	0.0550042	0.122255	down
Sult1e1	WT	KO	OK	1.6956	0.346639	-2.29029	-2.62259	0.00045	0.00281542	yes	1.67726	1.12479	2.28475	0.291182	0.133427	0.615309	down
Pim2	WT	KO	OK	8.59829	1.76144	-2.2873	-5.52817	5e-05	0.00041581	yes	8.13792	10.4759	7.18104	1.98851	1.81297	1.48282	down
Gm20257	WT	KO	OK	3.86996	0.793163	-2.28663	-3.26532	5e-05	0.00041581	yes	3.14733	4.32272	4.13984	0.886439	0.689697	0.803353	down
Pde6h	WT	KO	OK	2.09777	0.435484	-2.26816	-1.9998	0.0034	0.0147568	yes	0.640304	1.52888	4.12412	0.319564	0.640334	0.346553	down
Nppc	WT	KO	OK	1.49049	0.315005	-2.24234	-1.98993	0.00735	0.0273104	yes	2.03692	0.245445	2.18911	0.110046	0.729515	0.105455	down
Rxrg	WT	KO	OK	3.48624	0.743623	-2.22903	-3.94921	5e-05	0.00041581	yes	3.54661	4.36146	2.55066	0.660053	0.483389	1.08743	down
Idi1	WT	KO	OK	58.5816	12.5063	-2.22779	-7.31343	5e-05	0.00041581	yes	80.1955	55.7799	39.7694	9.5761	10.6381	17.3048	down
Slc27a3	WT	KO	OK	3.27118	0.699703	-2.225	-4.06754	5e-05	0.00041581	yes	2.99594	3.5086	3.30902	0.681274	0.412294	1.00554	down
Zfp862-ps	WT	KO	OK	1.59433	0.34224	-2.21987	-4.72417	5e-05	0.00041581	yes	1.10144	2.42262	1.25894	0.308275	0.297924	0.42052	down
Tsku	WT	KO	OK	131.44	28.478	-2.20649	-7.05672	5e-05	0.00041581	yes	74.5498	206.7	113.07	25.742	24.2266	35.4655	down
Creld2	WT	KO	OK	590.28	128.442	-2.20029	-7.28267	5e-05	0.00041581	yes	668.488	780.616	321.735	119.588	107.197	158.54	down
Fam189b	WT	KO	OK	2.31561	0.506613	-2.19244	-4.04922	5e-05	0.00041581	yes	1.95853	2.6361	2.35219	0.497004	0.301619	0.721215	down
Ren1	WT	KO	OK	21.0772	4.61418	-2.19154	-5.28158	5e-05	0.00041581	yes	8.07784	5.40423	49.7495	5.3444	5.62502	2.87312	down
Nab2	WT	KO	OK	28.195	6.18128	-2.18946	-3.41576	5e-05	0.00041581	yes	23.8826	35.2105	25.492	5.89218	7.47521	5.17645	down
Cldn14	WT	KO	OK	52.0055	11.4888	-2.17843	-6.65436	5e-05	0.00041581	yes	44.558	66.7189	44.7397	9.10648	13.3605	11.9996	down
Itih5	WT	KO	OK	2.55771	0.569127	-2.16803	-5.60464	5e-05	0.00041581	yes	3.82923	2.37114	1.47275	0.4352	0.644111	0.62807	down
Saa3	WT	KO	OK	457.953	103.638	-2.14364	-6.99418	5e-05	0.00041581	yes	333.477	686.782	353.599	61.1854	120.639	129.091	down
Pgf	WT	KO	OK	17.1751	3.88896	-2.14286	-5.49856	5e-05	0.00041581	yes	26.2178	4.15795	21.1495	4.15047	5.77777	1.73865	down
Nat8	WT	KO	OK	4.2503	0.970345	-2.13099	-3.03371	5e-05	0.00041581	yes	2.90279	8.12916	1.71895	1.11772	0.599652	1.19367	down
Tc2n	WT	KO	OK	1.17076	0.267388	-2.13044	-3.81593	5e-05	0.00041581	yes	0.89188	0.735531	1.88487	0.228157	0.227713	0.346294	down
Mup21	WT	KO	OK	250.282	58.677	-2.09269	-5.90444	5e-05	0.00041581	yes	173.367	389.218	188.261	67.6678	69.7931	38.5701	down
Dqx1	WT	KO	OK	4.95158	1.16546	-2.08699	-5.15024	5e-05	0.00041581	yes	4.74934	5.87239	4.23302	1.18202	0.957065	1.35731	down
Cdh17	WT	KO	OK	0.800453	0.19346	-2.04878	-2.90143	5e-05	0.00041581	yes	1.40877	0.555235	0.437348	0.126158	0.148207	0.306015	down
Cyp2d11	WT	KO	OK	0.533056	0.12913	-2.04546	-1.74662	0.0093	0.0331491	yes	0.530922	0.414805	0.653441	0.102404	0.142975	0.142012	down
Tff3	WT	KO	OK	9.9017	2.41438	-2.03603	-2.92655	5e-05	0.00041581	yes	7.00676	16.0977	6.60064	3.71073	1.36208	2.17032	down
Rhbdl1	WT	KO	OK	5.3373	1.30407	-2.03309	-3.89577	5e-05	0.00041581	yes	4.09077	6.42569	5.49545	1.42812	1.18217	1.30192	down
Cd248	WT	KO	OK	1.54502	0.379147	-2.0268	-3.28255	5e-05	0.00041581	yes	1.6187	1.68594	1.33042	0.511968	0.321125	0.304348	down
Cryl1	WT	KO	OK	18.6857	4.6204	-2.01585	-5.46169	5e-05	0.00041581	yes	18.7913	22.0408	15.2251	5.43037	4.75706	3.67378	down
Tubb3	WT	KO	OK	0.630196	0.156151	-2.01286	-1.88575	0.0052	0.020719	yes	0.734772	0.302601	0.853215	0.178095	0.237649	0.0527089	down
Adh7	WT	KO	OK	6.91382	1.71534	-2.01099	-3.77304	5e-05	0.00041581	yes	2.46327	11.1498	7.12839	1.48185	2.42831	1.23585	down
Tuba8	WT	KO	OK	4.58419	1.1437	-2.00296	-3.51443	5e-05	0.00041581	yes	7.65706	2.7726	3.3229	1.00456	0.950031	1.4765	down
Cyp7b1	WT	KO	OK	66.5786	16.7137	-1.99403	-6.45815	5e-05	0.00041581	yes	93.4626	77.2136	29.0597	15.1698	16.3209	18.6504	down
Sgsm1	WT	KO	OK	5.37504	1.35011	-1.9932	-5.24055	5e-05	0.00041581	yes	5.21353	7.52256	3.38903	1.14182	1.21412	1.69439	down
Col13a1	WT	KO	OK	5.44389	1.36778	-1.99281	-5.17158	5e-05	0.00041581	yes	2.9496	7.76638	5.6157	1.24903	1.4451	1.4092	down
Fhl3	WT	KO	OK	13.9038	3.51328	-1.98459	-5.24501	5e-05	0.00041581	yes	10.3937	19.1094	12.2083	3.67717	5.05345	1.8092	down
Cxcl2	WT	KO	OK	13.2545	3.35384	-1.9826	-4.44585	5e-05	0.00041581	yes	6.92848	3.16508	29.6699	4.08636	4.89961	1.07554	down
Zglp1	WT	KO	OK	0.868355	0.2206	-1.97685	-1.80959	0.0041	0.0172106	yes	1.22826	0.763618	0.613185	0.175559	0.0379836	0.448258	down
Sall3	WT	KO	OK	0.393552	0.100139	-1.97455	-2.44839	0.00095	0.00525212	yes	0.552018	0.0667554	0.561883	0.281202	0.0192137	0	down
Amh	WT	KO	OK	0.535025	0.136563	-1.97004	-1.74537	0.01475	0.0477423	yes	0.645438	0.326293	0.633343	0.226023	0.183666	0	down
Rab38	WT	KO	OK	0.938088	0.239462	-1.96993	-2.09844	0.00165	0.00821593	yes	1.07909	1.36916	0.366023	0.264956	0.22465	0.228781	down
Slc34a2	WT	KO	OK	0.745047	0.190508	-1.96748	-2.91753	5e-05	0.00041581	yes	1.18998	0.699828	0.345329	0.183299	0.158102	0.230124	down
Dhcr7	WT	KO	OK	32.4848	8.30688	-1.96739	-6.31973	5e-05	0.00041581	yes	42.632	32.1848	22.6377	7.00155	7.37278	10.5463	down
Ppl	WT	KO	OK	19.4773	4.99593	-1.96297	-6.71613	5e-05	0.00041581	yes	20.4378	19.2281	18.766	4.47163	5.09298	5.4232	down
Snhg11	WT	KO	OK	0.678692	0.175513	-1.95118	-3.1675	5e-05	0.00041581	yes	0.791446	0.908219	0.336411	0.252977	0.151728	0.121834	down
Spns2	WT	KO	OK	5.07277	1.31834	-1.94406	-4.7242	5e-05	0.00041581	yes	4.48831	7.80399	2.92599	1.26521	1.46028	1.22952	down
Cc2d2a	WT	KO	OK	0.589641	0.1542	-1.93503	-3.11373	5e-05	0.00041581	yes	0.526445	0.864891	0.377586	0.147889	0.181631	0.133081	down
Apoc2	WT	KO	OK	662.414	173.841	-1.92996	-2.85807	5e-05	0.00041581	yes	465.452	1065.46	456.333	193.88	213.023	114.62	down
Gm11747	WT	KO	OK	3.21079	0.842802	-1.92967	-1.83892	0.00325	0.0142412	yes	3.42687	3.15675	3.04877	0.613484	0.961937	0.952984	down
Tbxa2r	WT	KO	OK	0.806345	0.212739	-1.92231	-1.91803	0.0043	0.0178798	yes	0.881581	0.901453	0.636001	0.36797	0.156617	0.113628	down
Tmem41a	WT	KO	OK	31.1541	8.2304	-1.92039	-5.60149	5e-05	0.00041581	yes	23.406	41.8913	28.1649	8.48721	8.81609	7.3879	down
Rhoc	WT	KO	OK	95.9709	25.3624	-1.91991	-6.39077	5e-05	0.00041581	yes	93.0432	85.9162	108.953	27.08	30.2654	18.7417	down
Rab26os	WT	KO	OK	34.0344	9.00808	-1.9177	-3.20619	5e-05	0.00041581	yes	30.6303	36.7718	34.7012	7.83119	5.57715	13.6159	down
Actg1	WT	KO	OK	945.272	255.033	-1.89004	-5.59263	5e-05	0.00041581	yes	878.745	1037.88	919.192	265.206	266.652	233.241	down
1500011B03Rik	WT	KO	OK	9.42529	2.55193	-1.88495	-3.27887	5e-05	0.00041581	yes	6.90733	12.7548	8.61378	3.0913	2.58836	1.97613	down
Sema6c	WT	KO	OK	0.361918	0.0983774	-1.87927	-1.99917	0.00155	0.00784327	yes	0.263162	0.326181	0.496412	0.132919	0.0598037	0.102409	down
Epor	WT	KO	OK	0.680121	0.185259	-1.87625	-1.96849	0.00245	0.0112769	yes	0.358044	0.885511	0.796808	0.163744	0.300301	0.0917307	down
Col11a2	WT	KO	OK	1.09045	0.297384	-1.87452	-3.76566	5e-05	0.00041581	yes	0.802017	1.46761	1.00171	0.205389	0.284901	0.401862	down
E330011O21Rik	WT	KO	OK	3.35977	0.916394	-1.87432	-2.65167	0.00035	0.00228134	yes	4.0868	2.82719	3.16531	1.13565	0.504098	1.10943	down
G6pdx	WT	KO	OK	17.1374	4.70207	-1.86578	-2.16786	0.00055	0.00331608	yes	10.8514	29.0163	11.5445	4.65731	5.55689	3.89199	down
Kctd7	WT	KO	OK	2.64755	0.727062	-1.86451	-4.21582	5e-05	0.00041581	yes	2.081	3.70512	2.15653	0.619313	0.77155	0.790324	down
Mvk	WT	KO	OK	17.9063	4.96183	-1.85152	-5.26547	5e-05	0.00041581	yes	19.4807	22.2707	11.9675	4.18689	4.76637	5.93223	down
Ppp1r14a	WT	KO	OK	10.0581	2.80708	-1.84122	-3.0359	5e-05	0.00041581	yes	9.97528	13.1209	7.07821	3.65545	2.70576	2.06003	down
Ces1g	WT	KO	OK	3.68037	1.0371	-1.82729	-3.89458	5e-05	0.00041581	yes	6.13091	3.68505	1.22515	1.42162	0.744357	0.945334	down
Hmgcs1	WT	KO	OK	85.1852	24.045	-1.82487	-6.11402	5e-05	0.00041581	yes	126.373	80.3775	48.8052	21.6816	22.5509	27.9025	down
Eno1b	WT	KO	OK	46.3322	13.0884	-1.82373	-4.34771	5e-05	0.00041581	yes	67.497	70.8778	0.621878	0.884671	0.56719	37.8133	down
Prr22	WT	KO	OK	0.862779	0.245339	-1.81422	-1.9315	0.0036	0.0154725	yes	0.677141	1.3948	0.516401	0.229426	0.137444	0.369146	down
C1qtnf6	WT	KO	OK	2.55947	0.728301	-1.81324	-3.4697	5e-05	0.00041581	yes	1.98026	3.01075	2.6874	0.576973	0.980947	0.626983	down
Cyp4a12b	WT	KO	OK	6.49564	1.85763	-1.80601	-4.45303	5e-05	0.00041581	yes	8.01958	8.98758	2.47975	2.11774	2.06565	1.38949	down
Tppp	WT	KO	OK	3.38155	0.974453	-1.79502	-4.58894	5e-05	0.00041581	yes	3.03753	1.47552	5.63159	0.915104	1.17612	0.832131	down
Drc1	WT	KO	OK	0.845398	0.24362	-1.795	-2.44764	0.0003	0.00199927	yes	1.70537	0.667534	0.163292	0.166214	0.218301	0.346344	down
C1ql4	WT	KO	OK	1.4798	0.427579	-1.79114	-1.66078	0.0134	0.0441782	yes	1.00344	2.36921	1.06674	0.63164	0.415871	0.235227	down
Nid1	WT	KO	OK	19.3227	5.58495	-1.79068	-6.14173	5e-05	0.00041581	yes	23.1741	16.4659	18.3281	4.83913	6.89417	5.02155	down
Setd4	WT	KO	OK	5.74587	1.67513	-1.77825	-3.9709	5e-05	0.00041581	yes	4.5666	7.63352	5.0375	1.68253	1.8802	1.46266	down
Lce1d	WT	KO	OK	1.57353	0.46044	-1.77292	-1.5896	0.0146	0.0473167	yes	3.82125	0.583183	0.316174	0.614732	0.227857	0.538731	down
Aqp8	WT	KO	OK	33.4172	9.82548	-1.76599	-5.42402	5e-05	0.00041581	yes	22.8162	49.2269	28.2085	8.36621	12.107	9.00328	down
Agap2	WT	KO	OK	1.34508	0.397272	-1.75949	-3.68963	5e-05	0.00041581	yes	1.05122	2.07265	0.911358	0.421964	0.312048	0.457805	down
Klhdc8a	WT	KO	OK	1.31647	0.388991	-1.75887	-3.33825	5e-05	0.00041581	yes	1.89955	0.896152	1.15372	0.455798	0.401758	0.309417	down
Zfp105	WT	KO	OK	0.688092	0.203346	-1.75866	-2.14172	0.00195	0.00941984	yes	0.652593	1.11828	0.293404	0.228425	0.226624	0.15499	down
Zbtb3	WT	KO	OK	0.466942	0.138007	-1.7585	-1.68867	0.01075	0.0370268	yes	0.514923	0.142661	0.743242	0.176572	0.162176	0.0752732	down
Myzap	WT	KO	OK	0.860687	0.25581	-1.75042	-2.4126	0.0002	0.00141004	yes	0.812903	1.08307	0.686088	0.174986	0.35883	0.233614	down
Lyrm7	WT	KO	OK	1.07378	0.321738	-1.73874	-2.1919	0.0012	0.00638037	yes	1.90311	0.696724	0.621503	0.112939	0.0531953	0.79908	down
1810062G17Rik	WT	KO	OK	1.15873	0.347729	-1.73651	-1.70582	0.01235	0.041324	yes	0.771204	1.3388	1.36619	0.270682	0.411509	0.360995	down
Atp2b2	WT	KO	OK	2.16156	0.650452	-1.73256	-4.31385	5e-05	0.00041581	yes	3.25415	2.21833	1.01219	0.731516	0.53434	0.685501	down
Tnfrsf25	WT	KO	OK	0.611912	0.186424	-1.71474	-1.65068	0.00985	0.0346935	yes	0.722655	0.588014	0.525065	0.0921162	0.175424	0.291732	down
Dok3	WT	KO	OK	8.69275	2.65397	-1.71166	-4.09524	5e-05	0.00041581	yes	8.07846	9.22477	8.77501	2.50266	2.64124	2.81801	down
Cdh1	WT	KO	OK	40.4985	12.3768	-1.71023	-5.69419	5e-05	0.00041581	yes	65.6012	36.1738	19.7206	13.1197	14.5341	9.47649	down
Eppk1	WT	KO	OK	1.77446	0.542376	-1.71002	-4.28673	5e-05	0.00041581	yes	1.23707	2.68585	1.40047	0.4225	0.375525	0.829103	down
Rnf225	WT	KO	OK	0.676957	0.207644	-1.70495	-2.37761	0.0005	0.00306964	yes	0.613623	0.549635	0.867614	0.16797	0.248462	0.2065	down
Zc3h12d	WT	KO	OK	0.947876	0.293443	-1.69162	-2.80747	0.00015	0.00110316	yes	1.05527	1.11085	0.677509	0.399766	0.155635	0.324926	down
Tead4	WT	KO	OK	0.449789	0.139735	-1.68655	-1.9816	0.0026	0.0118352	yes	0.275875	0.338379	0.735114	0.108197	0.150225	0.160784	down
Susd4	WT	KO	OK	0.863233	0.269249	-1.68081	-2.14141	0.0011	0.00595771	yes	0.598516	1.03377	0.957419	0.326524	0.110986	0.370238	down
Mrap	WT	KO	OK	130.601	40.7784	-1.67929	-5.65728	5e-05	0.00041581	yes	88.9668	209.142	93.6949	33.5021	40.1089	48.7241	down
Tgfbr3l	WT	KO	OK	3.86917	1.20894	-1.67828	-2.59687	0.00025	0.00172079	yes	1.83358	6.40717	3.36677	0.906737	0.869491	1.8506	down
1700019G17Rik	WT	KO	OK	8.90895	2.79039	-1.67479	-4.05828	5e-05	0.00041581	yes	7.02155	11.0224	8.6829	2.98895	2.73141	2.65082	down
Gale	WT	KO	OK	63.7445	20.0064	-1.67184	-5.69322	5e-05	0.00041581	yes	55.0646	87.7766	48.3924	19.8452	16.0859	24.088	down
Mgst3	WT	KO	OK	18.2676	5.73961	-1.67026	-3.56194	5e-05	0.00041581	yes	17.3763	28.4551	8.97133	5.33527	5.79948	6.08409	down
Mrgpre	WT	KO	OK	0.960333	0.301855	-1.66968	-2.73851	5e-05	0.00041581	yes	0.374123	1.08758	1.4193	0.202195	0.380187	0.323183	down
Bmyc	WT	KO	OK	9.92915	3.12296	-1.66876	-3.37359	5e-05	0.00041581	yes	9.38811	13.3195	7.07985	2.51249	3.92986	2.92654	down
Id2	WT	KO	OK	261.123	82.5103	-1.66208	-5.72188	5e-05	0.00041581	yes	324.174	255.76	203.434	82.3633	84.1044	81.0632	down
Paqr7	WT	KO	OK	6.77785	2.14317	-1.66108	-4.60004	5e-05	0.00041581	yes	8.69409	8.5223	3.11714	2.85122	1.5145	2.06381	down
Nmnat3	WT	KO	OK	5.09293	1.61169	-1.65992	-3.80273	5e-05	0.00041581	yes	5.1212	6.45714	3.70046	1.20542	2.15858	1.47108	down
Sprr1b	WT	KO	OK	32.8737	10.408	-1.65924	-4.57699	5e-05	0.00041581	yes	54.8018	5.31244	38.5069	11.1337	9.64701	10.4433	down
B230208H11Rik	WT	KO	OK	2.21427	0.703597	-1.65401	-2.27892	0.0007	0.00407441	yes	1.4112	3.59858	1.63304	0.659787	0.69096	0.760045	down
Unc119	WT	KO	OK	14.535	4.63546	-1.64874	-4.27935	5e-05	0.00041581	yes	8.50601	25.4231	9.67586	3.98011	5.24967	4.67661	down
Tox2	WT	KO	OK	4.01069	1.27937	-1.64842	-3.18577	5e-05	0.00041581	yes	5.85154	0.868032	5.31251	1.25143	2.18557	0.401099	down
Retnlg	WT	KO	OK	7.81632	2.49701	-1.64629	-2.7038	5e-05	0.00041581	yes	2.5365	6.19504	14.7174	1.58213	3.35494	2.55397	down
Gsta2	WT	KO	OK	12.0565	3.853	-1.64575	-3.56663	5e-05	0.00041581	yes	9.1457	24.3545	2.66916	6.39596	2.92371	2.23935	down
Tmem191c	WT	KO	OK	2.06003	0.660538	-1.64095	-2.17818	0.00125	0.00660773	yes	1.54979	2.81097	1.81932	0.680892	1.08504	0.215688	down
Dll4	WT	KO	OK	2.31579	0.743456	-1.63918	-3.45461	5e-05	0.00041581	yes	1.81437	2.38372	2.74927	0.817208	0.769181	0.643979	down
Mmp14	WT	KO	OK	42.3177	13.6022	-1.63742	-5.61838	5e-05	0.00041581	yes	36.8872	47.1034	42.9623	12.9353	14.2001	13.6714	down
Igsf8	WT	KO	OK	36.2442	11.6668	-1.63534	-5.36073	5e-05	0.00041581	yes	27.1362	38.0206	43.5758	11.3665	13.5506	10.0833	down
Ocstamp	WT	KO	OK	3.20777	1.03451	-1.63263	-3.0672	5e-05	0.00041581	yes	3.56442	2.89865	3.16025	1.04519	1.26158	0.796762	down
Trim68	WT	KO	OK	3.33529	1.0771	-1.63066	-3.54207	5e-05	0.00041581	yes	3.58575	4.46682	1.95331	0.763326	1.1761	1.29189	down
3000002C10Rik	WT	KO	OK	2.46532	0.796695	-1.62968	-2.45599	0.0003	0.00199927	yes	2.49442	3.38243	1.51912	0.617245	1.16419	0.608652	down
Zfp956	WT	KO	OK	2.44633	0.790741	-1.62934	-3.26867	5e-05	0.00041581	yes	1.96817	3.7818	1.58901	0.68091	0.808396	0.882918	down
Bcat2	WT	KO	OK	14.757	4.77818	-1.62687	-2.41665	0.0002	0.00141004	yes	15.5056	18.1034	10.6621	3.40669	6.24186	4.68598	down
Wfdc2	WT	KO	OK	5.27684	1.71553	-1.62102	-2.57535	5e-05	0.00041581	yes	3.18086	5.80597	6.84368	2.6137	0.3909	2.14198	down
Pars2	WT	KO	OK	3.02988	0.985057	-1.62098	-3.34694	5e-05	0.00041581	yes	2.55957	3.65629	2.87379	1.28964	0.931761	0.733767	down
BC029722	WT	KO	OK	32.0705	10.4278	-1.62082	-4.85701	5e-05	0.00041581	yes	19.0811	42.1165	35.0138	14.1158	5.57449	11.5929	down
Tmem71	WT	KO	OK	1.59358	0.518837	-1.61892	-2.97654	5e-05	0.00041581	yes	2.06989	1.36997	1.34087	0.535245	0.547344	0.473921	down
Krt8	WT	KO	OK	1531.81	500.4	-1.61409	-4.32019	5e-05	0.00041581	yes	1506.36	1892.37	1196.71	518.887	537.519	444.795	down
Ftsj2	WT	KO	OK	13.8123	4.51279	-1.61387	-4.33685	5e-05	0.00041581	yes	13.1036	18.7318	9.60157	4.79649	4.64513	4.09674	down
Zfp324	WT	KO	OK	4.25648	1.3907	-1.61385	-4.29853	5e-05	0.00041581	yes	3.33895	5.75448	3.676	1.18472	1.35772	1.62964	down
Slc25a29	WT	KO	OK	3.07599	1.00511	-1.6137	-3.04934	5e-05	0.00041581	yes	2.96989	4.10013	2.15796	1.16219	1.11687	0.736277	down
Ccdc69	WT	KO	OK	0.764057	0.250035	-1.61155	-1.76134	0.00885	0.0318023	yes	1.00845	0.930328	0.35339	0.177998	0.359468	0.212638	down
Exoc3l	WT	KO	OK	2.90565	0.950893	-1.6115	-3.35527	5e-05	0.00041581	yes	2.54027	4.0266	2.15007	1.07622	0.92185	0.854614	down
B3gnt3	WT	KO	OK	1.86967	0.612035	-1.6111	-2.69416	5e-05	0.00041581	yes	1.2712	2.0121	2.32572	0.574511	0.7276	0.533994	down
Ntn4	WT	KO	OK	3.90143	1.28026	-1.60756	-3.19368	5e-05	0.00041581	yes	4.61746	4.07068	3.01615	1.62704	1.36102	0.852729	down
Ell3	WT	KO	OK	1.20243	0.395009	-1.60599	-2.30864	0.0004	0.0025513	yes	0.91369	1.83036	0.86323	0.336478	0.377803	0.470745	down
BC025920	WT	KO	OK	0.46905	0.154637	-1.60086	-1.68367	0.0081	0.0295137	yes	0.33549	0.696305	0.375355	0.173821	0.151047	0.139043	down
Syvn1	WT	KO	OK	279.294	92.4284	-1.59538	-4.99107	5e-05	0.00041581	yes	269.209	318.998	249.675	95.2709	95.7207	86.2936	down
Bhlha15	WT	KO	OK	16.2593	5.39379	-1.59189	-5.00447	5e-05	0.00041581	yes	12.6668	25.4074	10.7037	5.32083	5.53869	5.32185	down
Sectm1a	WT	KO	OK	0.98324	0.329092	-1.57905	-1.90826	0.0036	0.0154725	yes	1.69869	0.90661	0.344423	0.224771	0.604478	0.158026	down
Nudt16	WT	KO	OK	3.03751	1.01781	-1.57742	-2.91353	5e-05	0.00041581	yes	2.45456	4.30522	2.35276	1.21284	1.16362	0.676978	down
Gm20939	WT	KO	OK	0.802053	0.269685	-1.57242	-2.21694	0.00075	0.00432214	yes	0.803066	0.700308	0.902785	0.335658	0.136882	0.336516	down
Trim14	WT	KO	OK	13.6446	4.58842	-1.57226	-4.82107	5e-05	0.00041581	yes	16.6242	15.1575	9.1521	4.41067	3.92101	5.4336	down
Gzmm	WT	KO	OK	0.771241	0.260503	-1.56588	-1.40158	0.01	0.0350865	yes	0.355406	1.71215	0.246169	0.132106	0.22621	0.423192	down
Oas1c	WT	KO	OK	0.590826	0.199946	-1.56312	-1.89746	0.0045	0.0185127	yes	0.710004	0.643617	0.418856	0.324525	0.123661	0.151653	down
Mppe1	WT	KO	OK	6.55735	2.22734	-1.55779	-1.92033	0.00415	0.0173862	yes	5.96522	8.40159	5.30525	1.95202	2.32788	2.40212	down
Spin2c	WT	KO	OK	0.787315	0.267983	-1.5548	-1.62404	0.01015	0.0354377	yes	0.833125	1.19861	0.330207	0.215271	0.227805	0.360872	down
Arg1	WT	KO	OK	1217.8	414.55	-1.55466	-4.40295	5e-05	0.00041581	yes	1462.27	1205.07	986.053	315.202	472.374	456.072	down
Hist2h2ac	WT	KO	OK	8.41268	2.86376	-1.55465	-2.23142	0.0015	0.00765084	yes	17.7531	0	7.48491	3.16632	0.238654	5.1863	down
Prox2	WT	KO	OK	0.655398	0.223271	-1.55357	-2.14927	0.00135	0.00702594	yes	0.869964	0.468813	0.627416	0.19752	0.266592	0.2057	down
Gmpr	WT	KO	OK	0.733339	0.251501	-1.54392	-1.65834	0.01215	0.0407722	yes	0.788034	0.484767	0.927216	0.297112	0.222837	0.234555	down
C1qtnf1	WT	KO	OK	8.35934	2.87386	-1.5404	-4.55583	5e-05	0.00041581	yes	9.22528	8.50448	7.34825	2.47283	3.03054	3.11821	down
Dcbld1	WT	KO	OK	5.62944	1.93966	-1.53719	-3.99315	5e-05	0.00041581	yes	4.54921	5.80415	6.53496	1.93453	2.16952	1.71491	down
Fdps	WT	KO	OK	231.136	79.7887	-1.53449	-5.28919	5e-05	0.00041581	yes	294.504	258.929	139.974	73.3318	68.7414	97.2928	down
Grem2	WT	KO	OK	0.883051	0.30486	-1.53435	-2.4631	0.0002	0.00141004	yes	0.763327	0.875964	1.00986	0.242848	0.120942	0.550789	down
Rasl11a	WT	KO	OK	2.46375	0.851417	-1.53292	-2.28778	0.00055	0.00331608	yes	2.47936	2.54718	2.36472	0.715941	1.11306	0.725252	down
Cyp51	WT	KO	OK	40.3783	13.9547	-1.53282	-5.22876	5e-05	0.00041581	yes	55.1129	35.9517	30.0704	12.728	12.4359	16.7003	down
Spink5	WT	KO	OK	0.411141	0.142148	-1.53223	-2.2264	0.0006	0.00356873	yes	0.766436	0.134684	0.332303	0.130714	0.109418	0.186313	down
Cldn1	WT	KO	OK	29.079	10.0586	-1.53155	-5.03377	5e-05	0.00041581	yes	36.5283	31.2331	19.4756	10.4564	10.8858	8.83353	down
Serpina7	WT	KO	OK	42.5126	14.7087	-1.53122	-5.10515	5e-05	0.00041581	yes	33.5059	33.9818	60.0502	10.1858	20.6123	13.3281	down
Nmb	WT	KO	OK	1.88365	0.654229	-1.52567	-1.75866	0.00545	0.0215272	yes	1.63691	2.00079	2.01326	0.44109	0.663772	0.857824	down
Nphp3	WT	KO	OK	2.19551	0.764155	-1.52262	-3.80253	5e-05	0.00041581	yes	2.4026	2.52969	1.65423	0.669787	1.01012	0.612554	down
AA986860	WT	KO	OK	6.14171	2.14094	-1.52039	-4.14229	5e-05	0.00041581	yes	5.41379	4.02717	8.98417	2.32519	2.21723	1.88041	down
Hs3st1	WT	KO	OK	1.17798	0.410867	-1.51957	-1.95375	0.003	0.0133331	yes	1.18967	0.461105	1.88316	0.616472	0.34263	0.273497	down
Rac3	WT	KO	OK	1.4383	0.502164	-1.51814	-1.83767	0.00535	0.021224	yes	0.98556	2.10508	1.22427	0.335722	0.666133	0.504637	down
Rarres1	WT	KO	OK	16.1833	5.65069	-1.51801	-4.03914	5e-05	0.00041581	yes	16.9724	24.8563	6.72119	6.61752	5.09435	5.24019	down
Cyp4b1	WT	KO	OK	12.8455	4.48805	-1.51711	-4.29355	5e-05	0.00041581	yes	11.6716	15.6012	11.2639	4.97857	4.94286	3.54274	down
Nipal1	WT	KO	OK	2.44997	0.856168	-1.5168	-3.52882	5e-05	0.00041581	yes	3.0207	1.77318	2.55602	0.857024	1.04566	0.66582	down
Traf5	WT	KO	OK	5.40014	1.88988	-1.5147	-3.57345	5e-05	0.00041581	yes	5.86146	6.38997	3.94899	1.67424	1.65721	2.33819	down
N6amt2	WT	KO	OK	19.9072	6.9914	-1.50964	-3.88448	5e-05	0.00041581	yes	20.6055	27.2556	11.8606	7.1857	6.6275	7.16101	down
Hal	WT	KO	OK	83.1286	29.2058	-1.50909	-5.12082	5e-05	0.00041581	yes	118.39	57.6005	73.3955	28.7144	33.6198	25.2831	down
Nr2c2ap	WT	KO	OK	87.3161	30.6969	-1.50815	-4.33886	5e-05	0.00041581	yes	81.9896	99.1148	80.8439	32.5252	30.9503	28.6153	down
Ces3b	WT	KO	OK	66.4077	23.359	-1.50738	-5.19627	5e-05	0.00041581	yes	71.2052	78.5345	49.4834	23.0885	24.3095	22.6789	down
Cbr1	WT	KO	OK	181.009	63.7741	-1.50502	-5.27869	5e-05	0.00041581	yes	180.038	233.714	129.275	79.0228	59.385	52.9144	down
Kifc3	WT	KO	OK	25.1729	8.87576	-1.50393	-4.62711	5e-05	0.00041581	yes	28.0087	33.402	14.1079	9.77057	7.64887	9.20784	down
Hlcs	WT	KO	OK	2.64705	0.933425	-1.50378	-3.70189	5e-05	0.00041581	yes	2.30724	3.48123	2.15266	0.738497	0.987146	1.07463	down
Noxred1	WT	KO	OK	1.11434	0.395011	-1.49623	-1.8148	0.00425	0.017718	yes	1.24579	0.864285	1.23296	0.365314	0.119848	0.69987	down
Shf	WT	KO	OK	7.19721	2.55436	-1.49448	-3.74015	5e-05	0.00041581	yes	6.69221	9.24633	5.65308	2.44754	2.34428	2.87126	down
Rab3b	WT	KO	OK	0.499737	0.177615	-1.49242	-1.98832	0.0032	0.0140703	yes	0.436996	0.267486	0.794728	0.236504	0.171364	0.124977	down
6430571L13Rik	WT	KO	OK	0.808651	0.28743	-1.4923	-2.13294	0.001	0.0055	yes	0.968457	1.0049	0.452593	0.300039	0.337752	0.2245	down
Slc17a3	WT	KO	OK	23.0431	8.21716	-1.48763	-5.04623	5e-05	0.00041581	yes	35.4274	15.8895	17.8126	7.87869	9.92011	6.85266	down
Pomgnt2	WT	KO	OK	5.04324	1.79925	-1.48695	-3.56679	5e-05	0.00041581	yes	4.34495	6.31787	4.46688	2.03899	1.31021	2.04855	down
Extl1	WT	KO	OK	1.26945	0.453481	-1.4851	-2.76737	5e-05	0.00041581	yes	0.140975	2.80887	0.858517	0.253774	0.812364	0.294303	down
Tab1	WT	KO	OK	4.5581	1.62922	-1.48426	-3.71357	5e-05	0.00041581	yes	4.44677	5.91063	3.31692	1.35197	1.4355	2.10017	down
Ccdc134	WT	KO	OK	17.5333	6.27809	-1.4817	-4.5997	5e-05	0.00041581	yes	13.7642	24.4023	14.4334	6.65537	7.35471	4.82419	down
Hmgn3	WT	KO	OK	2.6262	0.940516	-1.48145	-2.1242	0.00165	0.00821593	yes	3.16996	1.55905	3.14959	0.834903	1.42915	0.557497	down
C4bp-ps1	WT	KO	OK	1.68398	0.603668	-1.48005	-1.61076	0.01345	0.0443316	yes	1.60174	2.13457	1.31562	0.454746	0.595512	0.760745	down
Aoc2	WT	KO	OK	2.15067	0.773063	-1.47613	-2.84293	5e-05	0.00041581	yes	2.04887	2.08121	2.32193	0.701366	0.54387	1.07395	down
Pygm	WT	KO	OK	0.519635	0.187276	-1.47234	-1.83415	0.0033	0.0144109	yes	0.652256	0.47651	0.430139	0.175925	0.247969	0.137932	down
Cep78	WT	KO	OK	1.5017	0.541877	-1.47056	-2.56796	0.0001	0.000770464	yes	0.922325	2.47528	1.10751	0.3878	0.55068	0.687152	down
Tcea2	WT	KO	OK	0.927109	0.335257	-1.46747	-1.60824	0.0139	0.0455097	yes	0.522177	1.48611	0.773043	0.264691	0.207661	0.533421	down
4930412C18Rik	WT	KO	OK	0.39887	0.144347	-1.46638	-1.90514	0.00355	0.0153091	yes	0.482758	0.386321	0.32753	0.150748	0.125899	0.156393	down
Id3	WT	KO	OK	334.814	121.301	-1.46477	-5.05926	5e-05	0.00041581	yes	355.323	357.219	291.9	113.652	111.866	138.384	down
Klhdc7a	WT	KO	OK	2.52043	0.914047	-1.46333	-3.85293	5e-05	0.00041581	yes	3.05676	3.24689	1.25763	0.70987	1.21459	0.817683	down
Dtx4	WT	KO	OK	7.82332	2.84252	-1.46061	-4.64213	5e-05	0.00041581	yes	8.55696	7.59285	7.32014	3.05132	2.75209	2.72414	down
Ms4a8a	WT	KO	OK	1.37372	0.500583	-1.4564	-1.6019	0.01365	0.0448751	yes	0.723602	2.04562	1.35192	0.17102	0.872764	0.457964	down
Lag3	WT	KO	OK	0.668037	0.243583	-1.45551	-1.69518	0.00735	0.0273104	yes	0.511187	0.471279	1.02165	0.233528	0.28303	0.214192	down
Ier2	WT	KO	OK	66.3653	24.2716	-1.45116	-5.03694	5e-05	0.00041581	yes	56.3562	89.8772	52.8627	23.2305	20.0175	29.5667	down
Herpud1	WT	KO	OK	420.087	156.684	-1.42283	-4.66136	5e-05	0.00041581	yes	420.368	512.539	327.353	137.371	178.639	154.041	down
Afp	WT	KO	OK	8.77947	3.27738	-1.42159	-3.85443	5e-05	0.00041581	yes	7.2515	7.02629	12.0606	3.0135	3.4294	3.38924	down
Etv4	WT	KO	OK	1.35479	0.507639	-1.41619	-2.41998	0.0001	0.000770464	yes	0.952833	1.82453	1.28699	0.670635	0.386456	0.465827	down
Chst13	WT	KO	OK	9.59589	3.59634	-1.41589	-3.46182	5e-05	0.00041581	yes	9.59221	10.8415	8.35394	3.03444	3.75281	4.00177	down
Rps4l	WT	KO	OK	57.4147	21.5417	-1.41428	-2.21677	0.0008	0.00455686	yes	51.9754	78.8392	41.4293	17.5506	24.1864	22.8882	down
Specc1	WT	KO	OK	3.51872	1.32062	-1.41384	-4.11697	5e-05	0.00041581	yes	3.30386	2.93744	4.31485	1.40857	1.53461	1.01867	down
Serpina3n	WT	KO	OK	778.18	292.684	-1.41076	-3.57308	5e-05	0.00041581	yes	408.797	863.705	1062.04	165.442	384.281	328.328	down
Tjp3	WT	KO	OK	13.149	4.9499	-1.40948	-1.84048	0.0037	0.0158543	yes	15.9417	16.5702	6.93511	4.60138	4.79784	5.45047	down
Ankrd23	WT	KO	OK	3.80568	1.43365	-1.40846	-3.06252	5e-05	0.00041581	yes	2.55294	5.18143	3.68268	1.47991	0.967635	1.85341	down
Kank3	WT	KO	OK	3.24268	1.22195	-1.408	-3.15488	5e-05	0.00041581	yes	2.42084	4.15991	3.14728	1.07433	1.45364	1.13788	down
Cyp21a1	WT	KO	OK	1.92535	0.729516	-1.40011	-2.44384	0.0002	0.00141004	yes	2.34259	2.69224	0.741226	0.678132	0.552594	0.957823	down
Aldoc	WT	KO	OK	1.92588	0.729791	-1.39996	-2.65156	5e-05	0.00041581	yes	1.61699	2.83743	1.32321	1.24369	0.498369	0.447315	down
Tnnt1	WT	KO	OK	1.04402	0.395845	-1.39914	-1.55566	0.00975	0.0344267	yes	1.76677	1.08408	0.281211	0.366841	0.389119	0.431575	down
Fam167b	WT	KO	OK	14.8054	5.63299	-1.39415	-3.56099	5e-05	0.00041581	yes	11.3525	14.5206	18.543	5.34346	6.57131	4.98419	down
Fdxr	WT	KO	OK	17.5192	6.66767	-1.39369	-4.30369	5e-05	0.00041581	yes	18.5151	22.2446	11.7981	7.26215	5.29156	7.44932	down
Cyyr1	WT	KO	OK	0.618559	0.235889	-1.3908	-1.57227	0.0097	0.034288	yes	0.567925	0.446483	0.841268	0.192953	0.248796	0.265919	down
Adarb2	WT	KO	OK	0.661399	0.25224	-1.39072	-2.26326	0.0004	0.0025513	yes	0.341763	1.1068	0.53563	0.23274	0.310208	0.213773	down
Camk2b	WT	KO	OK	6.68414	2.54936	-1.39061	-4.02194	5e-05	0.00041581	yes	7.87125	8.65614	3.52503	3.82191	1.87975	1.9464	down
Chaf1b	WT	KO	OK	3.82006	1.45779	-1.38981	-3.0839	5e-05	0.00041581	yes	4.16557	3.78523	3.50937	1.0791	1.84103	1.45325	down
Doc2g	WT	KO	OK	4.20079	1.60505	-1.38804	-2.79831	5e-05	0.00041581	yes	3.426	6.89016	2.28621	1.65366	1.09487	2.06663	down
Sytl1	WT	KO	OK	1.00542	0.38449	-1.38679	-2.025	0.0015	0.00765084	yes	0.924891	1.66095	0.430434	0.417456	0.286511	0.449502	down
1700010I14Rik	WT	KO	OK	0.664398	0.254167	-1.38627	-1.75378	0.0057	0.0223352	yes	1.2338	0.454525	0.304872	0.235738	0.221432	0.30533	down
Gypc	WT	KO	OK	2.42448	0.927893	-1.38565	-2.75516	5e-05	0.00041581	yes	3.34903	2.53999	1.38443	0.72769	1.15871	0.897279	down
Ctnnbip1	WT	KO	OK	7.02202	2.68843	-1.38513	-3.83335	5e-05	0.00041581	yes	7.77621	7.92994	5.35993	2.50645	3.39334	2.16549	down
Tiam2	WT	KO	OK	1.55412	0.595807	-1.38318	-1.68004	0.01005	0.0352136	yes	1.70849	2.17197	0.781884	0.738656	0.343037	0.705727	down
Foxa3	WT	KO	OK	88.2314	33.8398	-1.38257	-4.80506	5e-05	0.00041581	yes	99.4465	96.7803	68.4675	35.0291	32.2626	34.2277	down
Fos	WT	KO	OK	11.3147	4.34021	-1.38237	-3.77902	5e-05	0.00041581	yes	11.0314	4.90879	18.0039	3.71824	5.65336	3.64902	down
2810021J22Rik	WT	KO	OK	1.50291	0.576667	-1.38195	-3.05119	5e-05	0.00041581	yes	1.46218	1.8074	1.23914	0.50104	0.60924	0.61972	down
Arhgef16	WT	KO	OK	1.78963	0.689068	-1.37694	-2.72061	5e-05	0.00041581	yes	2.07607	2.00847	1.28434	0.863776	0.639869	0.563559	down
Spaca6	WT	KO	OK	3.75377	1.446	-1.37627	-2.42154	0.0002	0.00141004	yes	2.23775	2.85633	6.16723	1.46644	1.7993	1.07226	down
Ppp1r10	WT	KO	OK	15.2281	5.87094	-1.37507	-4.4114	5e-05	0.00041581	yes	17.465	12.1501	16.0691	5.72784	3.58522	8.29976	down
Fhl2	WT	KO	OK	0.835901	0.32227	-1.37506	-1.55326	0.01285	0.0426842	yes	1.01195	1.1963	0.299458	0.398756	0.378651	0.189402	down
Gpt2	WT	KO	OK	168.12	65.0206	-1.37052	-4.49393	5e-05	0.00041581	yes	150.249	200.197	153.914	62.235	83.467	49.3599	down
Plin2	WT	KO	OK	2199.67	851.418	-1.36935	-3.17652	5e-05	0.00041581	yes	2156.31	2539.9	1902.8	913.513	992.291	648.451	down
Fmo4	WT	KO	OK	3.92064	1.51965	-1.36734	-2.89624	5e-05	0.00041581	yes	3.92649	4.886	2.94942	1.17421	1.03052	2.35422	down
Saa2	WT	KO	OK	14533.9	5656.03	-1.36156	-2.13577	0.00025	0.00172079	yes	11365.3	10227.6	22008.7	1795.19	6078.28	9094.61	down
Thnsl1	WT	KO	OK	1.29154	0.503265	-1.35971	-2.532	5e-05	0.00041581	yes	1.35027	1.19574	1.32862	0.501062	0.540751	0.46798	down
S1pr5	WT	KO	OK	1.32087	0.516029	-1.35596	-2.19993	0.0004	0.0025513	yes	1.45981	1.48482	1.01797	0.452072	0.476655	0.619358	down
Ptpre	WT	KO	OK	1.88725	0.737661	-1.35525	-3.2166	5e-05	0.00041581	yes	2.31497	1.47729	1.86948	0.741296	0.977699	0.49399	down
Gclc	WT	KO	OK	372.853	146.079	-1.35186	-3.7592	5e-05	0.00041581	yes	302.258	524.067	292.234	146.785	187.254	104.198	down
Ttc41	WT	KO	OK	2.37645	0.93175	-1.35079	-3.05442	5e-05	0.00041581	yes	2.6808	2.46347	1.98507	0.958413	0.820204	1.01663	down
Rbp1	WT	KO	OK	5.56201	2.18122	-1.35047	-3.53724	5e-05	0.00041581	yes	5.35789	7.9214	3.40673	2.45141	2.12091	1.97133	down
Ldlr	WT	KO	OK	33.2661	13.0588	-1.34903	-4.64988	5e-05	0.00041581	yes	40.6573	31.6035	27.5376	11.0389	12.4983	15.6392	down
Nsdhl	WT	KO	OK	18.2536	7.16998	-1.34814	-4.12392	5e-05	0.00041581	yes	25.6088	17.7017	11.4502	5.385	7.33852	8.78641	down
Pik3c2b	WT	KO	OK	0.526463	0.207212	-1.34522	-2.50587	0.0001	0.000770464	yes	0.61773	0.533927	0.427731	0.198161	0.196278	0.227197	down
Ccdc166	WT	KO	OK	1.19501	0.471504	-1.34168	-2.06291	0.00115	0.00617877	yes	1.191	1.47079	0.923256	0.475681	0.335168	0.603663	down
Hspa1b	WT	KO	OK	64.7751	25.5847	-1.34016	-4.16278	5e-05	0.00041581	yes	99.4337	37.6285	57.2632	20.388	19.4166	36.9496	down
Rasgrf2	WT	KO	OK	0.882612	0.348852	-1.33916	-2.55736	5e-05	0.00041581	yes	0.898873	0.135894	1.61307	0.261786	0.198484	0.586286	down
Pcsk9	WT	KO	OK	32.8353	12.983	-1.33862	-4.556	5e-05	0.00041581	yes	40.8125	30.8412	26.8521	11.5819	11.3496	16.0176	down
Rgs4	WT	KO	OK	0.830938	0.329459	-1.33464	-2.04094	0.0009	0.00502788	yes	0.817801	0.815021	0.859993	0.368073	0.276807	0.343498	down
Ugt2b35	WT	KO	OK	66.292	26.314	-1.333	-4.18071	5e-05	0.00041581	yes	58.1022	90.8493	49.9245	30.0128	21.4588	27.4704	down
Mmp9	WT	KO	OK	2.36644	0.941251	-1.33006	-2.86097	5e-05	0.00041581	yes	1.43867	2.55731	3.10332	0.793967	1.22139	0.808399	down
Sdsl	WT	KO	OK	59.6766	23.7721	-1.3279	-4.3192	5e-05	0.00041581	yes	52.4183	66.6394	59.972	16.3432	32.436	22.537	down
Gm5801	WT	KO	OK	1.36943	0.546401	-1.32554	-1.63536	0.0126	0.0420066	yes	1.53881	1.31257	1.25691	0	0	1.6392	down
Gdf10	WT	KO	OK	8.02056	3.20031	-1.32549	-3.71564	5e-05	0.00041581	yes	8.24991	7.93024	7.88153	3.50358	3.10646	2.99088	down
Clec1b	WT	KO	OK	11.6907	4.67009	-1.32384	-3.35015	5e-05	0.00041581	yes	9.77417	15.313	9.98495	4.47668	4.41487	5.11873	down
Scn1b	WT	KO	OK	13.0422	5.21151	-1.32341	-3.54528	5e-05	0.00041581	yes	8.6558	19.4714	10.9992	6.34498	4.54514	4.74441	down
Fam13a	WT	KO	OK	0.896532	0.358662	-1.32173	-2.40348	0.0003	0.00199927	yes	1.12737	1.12826	0.433957	0.233343	0.619537	0.223105	down
Sertad1	WT	KO	OK	29.5088	11.8066	-1.32155	-4.10522	5e-05	0.00041581	yes	23.7923	38.5523	26.1818	10.8068	11.7934	12.8196	down
Hnf1a	WT	KO	OK	16.3274	6.54698	-1.31839	-4.30399	5e-05	0.00041581	yes	15.8058	17.3705	15.8059	6.11626	7.14449	6.38019	down
Adamts4	WT	KO	OK	2.80115	1.12455	-1.31666	-3.02634	5e-05	0.00041581	yes	2.13044	1.87712	4.39589	1.2344	1.42985	0.709415	down
Mt1	WT	KO	OK	2567.15	1032.44	-1.3141	-4.0997	5e-05	0.00041581	yes	1701.37	3580.43	2419.64	662.418	1488.52	946.393	down
Nhlrc1	WT	KO	OK	1.33346	0.537095	-1.31192	-2.13285	0.00135	0.00702594	yes	0.828202	1.59666	1.57551	0.634256	0.564538	0.412491	down
Six5	WT	KO	OK	4.1063	1.65467	-1.31129	-3.22692	5e-05	0.00041581	yes	3.86737	4.46483	3.98669	1.88319	1.66803	1.4128	down
Tnfaip8l1	WT	KO	OK	11.998	4.8456	-1.30805	-3.86371	5e-05	0.00041581	yes	9.96983	17.1764	8.84773	4.6563	5.46799	4.41251	down
Slc43a1	WT	KO	OK	2.02864	0.819395	-1.30788	-2.49154	0.0001	0.000770464	yes	3.15736	1.88313	1.04543	0.60288	0.795176	1.06013	down
Pcdh12	WT	KO	OK	0.813769	0.328712	-1.30779	-2.58994	0.00015	0.00110316	yes	0.706015	0.83558	0.89971	0.327455	0.398785	0.259897	down
Pla1a	WT	KO	OK	21.9607	8.89458	-1.30392	-4.12039	5e-05	0.00041581	yes	25.969	21.5479	18.365	9.98056	7.83932	8.86384	down
Lrrc73	WT	KO	OK	1.00035	0.405314	-1.30339	-1.56362	0.0148	0.0478799	yes	0.762324	1.33688	0.90185	0.287649	0.408438	0.519855	down
Lppr2	WT	KO	OK	4.18238	1.69503	-1.30301	-3.09607	5e-05	0.00041581	yes	4.21321	4.61528	3.71865	1.61728	1.25484	2.21298	down
Klhl25	WT	KO	OK	13.2963	5.38999	-1.30266	-3.99117	5e-05	0.00041581	yes	15.1768	13.9512	10.7607	5.19252	5.76036	5.2171	down
2010003K11Rik	WT	KO	OK	60.4088	24.526	-1.30045	-4.35294	5e-05	0.00041581	yes	52.9455	73.2984	54.9824	30.6034	26.3753	16.5992	down
Clec4g	WT	KO	OK	66.4926	26.9995	-1.30026	-4.38766	5e-05	0.00041581	yes	51.0488	83.9102	64.5187	27.8648	26.4226	26.7113	down
Plxnb1	WT	KO	OK	14.4113	5.86433	-1.29717	-4.33822	5e-05	0.00041581	yes	19.2972	12.6208	11.316	4.08965	8.13525	5.36809	down
Saa1	WT	KO	OK	16325.4	6646.45	-1.29646	-2.09096	0.00075	0.00432214	yes	12620	12478.5	23877.7	2471.77	7173.6	10294	down
Cbx8	WT	KO	OK	9.27032	3.78566	-1.29207	-3.40135	5e-05	0.00041581	yes	8.26118	11.2117	8.33811	3.51593	3.07943	4.76162	down
1700012D01Rik	WT	KO	OK	2.83203	1.15745	-1.29089	-1.68739	0.0088	0.0316315	yes	3.12537	3.48569	1.88502	1.12888	1.25623	1.08723	down
Cep83os	WT	KO	OK	0.353572	0.144579	-1.29015	-1.58204	0.0083	0.0301651	yes	0.369414	0.403239	0.288061	0.0978268	0.107457	0.228452	down
Fam132a	WT	KO	OK	2.62414	1.07327	-1.28983	-2.14163	0.00055	0.00331608	yes	2.61212	2.46334	2.79697	0.760729	1.04178	1.41729	down
Slc18b1	WT	KO	OK	2.02488	0.828322	-1.28957	-2.56788	5e-05	0.00041581	yes	2.81942	1.92495	1.33027	0.836186	0.896918	0.751863	down
Tpi1	WT	KO	OK	377.119	154.387	-1.28847	-4.17907	5e-05	0.00041581	yes	397.181	406.345	327.831	161.073	156.719	145.368	down
Ribc1	WT	KO	OK	1.51731	0.621246	-1.28828	-2.03314	0.0008	0.00455686	yes	1.3228	2.29772	0.931419	0.497602	0.707471	0.658665	down
Rnpep	WT	KO	OK	23.8155	9.75619	-1.28751	-4.22344	5e-05	0.00041581	yes	28.0639	26.3968	16.9857	9.54584	9.00467	10.718	down
Fbxo36	WT	KO	OK	2.88498	1.18191	-1.28744	-1.99878	0.00125	0.00660773	yes	2.85755	4.19119	1.6062	1.4596	1.13623	0.949903	down
Mug2	WT	KO	OK	24.5604	10.0625	-1.28734	-4.04604	5e-05	0.00041581	yes	46.8379	24.5693	2.27391	9.32751	13.6119	7.24818	down
Hexim2	WT	KO	OK	1.0958	0.449058	-1.28701	-1.95469	0.00195	0.00941984	yes	1.03753	1.10604	1.14383	0.458671	0.481085	0.407417	down
Slc16a11	WT	KO	OK	3.58533	1.47135	-1.28497	-2.50645	5e-05	0.00041581	yes	2.60191	5.21213	2.94194	1.75483	1.00915	1.65006	down
Acy3	WT	KO	OK	37.8218	15.5605	-1.28133	-4.04412	5e-05	0.00041581	yes	45.2616	43.0863	25.1175	15.1443	16.5178	15.0195	down
Tnfsf14	WT	KO	OK	0.940058	0.38682	-1.28109	-1.74789	0.0067	0.0253822	yes	0.64899	1.15111	1.02007	0.28891	0.425328	0.446222	down
Lgals4	WT	KO	OK	13.0101	5.35473	-1.28075	-3.51149	5e-05	0.00041581	yes	7.41594	15.3648	16.2497	7.16501	4.78346	4.11572	down
Smoc1	WT	KO	OK	57.702	23.754	-1.28045	-4.43668	5e-05	0.00041581	yes	62.3648	50.1947	60.5465	22.8865	29.4455	18.9299	down
Alpl	WT	KO	OK	11.0354	4.5472	-1.27909	-3.8796	5e-05	0.00041581	yes	11.1437	11.998	9.96446	5.39978	4.11642	4.1254	down
R3hcc1	WT	KO	OK	11.1246	4.58871	-1.2776	-3.66865	5e-05	0.00041581	yes	10.0403	14.8424	8.49119	5.30862	4.61646	3.84104	down
Vwa1	WT	KO	OK	0.505432	0.209136	-1.27308	-1.64088	0.00795	0.0290916	yes	0.410704	0.704316	0.401275	0.39601	0.15316	0.0782381	down
Cpxm1	WT	KO	OK	0.892845	0.369496	-1.27285	-1.851	0.0039	0.0165614	yes	0.764912	0.983108	0.930514	0.293872	0.495543	0.319072	down
Cyp4f18	WT	KO	OK	1.4527	0.601825	-1.27133	-1.92532	0.0017	0.00840596	yes	0.996498	0.873093	2.48852	0.665001	0.7271	0.413372	down
Tmem132e	WT	KO	OK	1.30631	0.541534	-1.27037	-2.59807	0.0001	0.000770464	yes	1.09781	1.58369	1.23743	0.560857	0.497603	0.566142	down
E2f2	WT	KO	OK	1.32193	0.548679	-1.26862	-2.59708	5e-05	0.00041581	yes	2.1731	1.05639	0.736313	0.536732	0.663138	0.446168	down
Sox18	WT	KO	OK	7.70365	3.19981	-1.26755	-3.04533	5e-05	0.00041581	yes	5.34472	10.1575	7.60876	2.89847	3.45526	3.2457	down
Pik3r3	WT	KO	OK	0.788152	0.328235	-1.26374	-2.3507	0.00035	0.00228134	yes	0.892963	0.767891	0.703601	0.385731	0.279476	0.319499	down
Psmb9	WT	KO	OK	11.6029	4.84818	-1.25897	-2.74106	5e-05	0.00041581	yes	9.56834	18.8416	6.39887	6.19507	3.54761	4.80186	down
Nos3	WT	KO	OK	3.26711	1.36694	-1.25707	-3.15745	5e-05	0.00041581	yes	2.54591	3.50901	3.7464	1.5221	1.31017	1.26854	down
Ttc30a1	WT	KO	OK	1.26912	0.531563	-1.25552	-2.21822	0.0007	0.00407441	yes	1.02076	1.53761	1.24901	0.592541	0.562539	0.439609	down
Kdm8	WT	KO	OK	2.78472	1.16663	-1.25518	-2.69885	5e-05	0.00041581	yes	1.72776	3.22918	3.39722	1.40996	1.25029	0.839643	down
Rilp	WT	KO	OK	15.0157	6.29352	-1.25453	-3.68205	5e-05	0.00041581	yes	11.7238	18.7203	14.6029	5.6648	6.81326	6.4025	down
Irf5	WT	KO	OK	12.7189	5.33303	-1.25395	-3.76025	5e-05	0.00041581	yes	17.3615	11.757	9.03812	5.98557	5.1912	4.82233	down
Fam124a	WT	KO	OK	2.21371	0.929308	-1.25224	-2.87733	5e-05	0.00041581	yes	2.45504	2.73281	1.45327	0.864005	0.811097	1.11282	down
Iigp1	WT	KO	OK	77.6915	32.7045	-1.24827	-3.89185	5e-05	0.00041581	yes	79.1633	104.578	49.3336	38.2128	28.4403	31.4604	down
Disp2	WT	KO	OK	0.369926	0.155768	-1.24783	-1.98521	0.00095	0.00525212	yes	0.36406	0.467945	0.277774	0.164155	0.122033	0.181117	down
Ccdc149	WT	KO	OK	5.71206	2.40732	-1.24658	-3.5337	5e-05	0.00041581	yes	6.02989	5.90515	5.20115	2.02186	2.74532	2.45478	down
Tdrkh	WT	KO	OK	1.20751	0.510693	-1.2415	-2.11736	0.00065	0.00382871	yes	1.67593	1.12694	0.819649	0.415697	0.316899	0.799484	down
Fam129c	WT	KO	OK	1.65451	0.700415	-1.24012	-2.27126	0.0002	0.00141004	yes	1.75352	1.62837	1.58162	0.839121	0.425432	0.836692	down
Slc47a1	WT	KO	OK	4.48585	1.90026	-1.23918	-2.96718	5e-05	0.00041581	yes	4.91	6.67973	1.8678	1.62737	2.12645	1.94696	down
Iqcc	WT	KO	OK	3.79512	1.60789	-1.23898	-2.9528	5e-05	0.00041581	yes	4.02229	4.38351	2.97955	1.56979	1.45191	1.80196	down
Akap17b	WT	KO	OK	1.91075	0.809721	-1.23864	-3.16807	5e-05	0.00041581	yes	1.87842	2.21306	1.64077	0.770859	0.894941	0.763363	down
Pstpip2	WT	KO	OK	4.69419	1.99014	-1.23801	-3.06175	5e-05	0.00041581	yes	5.4869	5.16325	3.4324	1.78487	1.84703	2.33852	down
Slc12a5	WT	KO	OK	0.610396	0.258879	-1.23747	-2.17517	0.00055	0.00331608	yes	0.599681	0.696384	0.535122	0.280899	0.242485	0.253252	down
Hspa1l	WT	KO	OK	0.810846	0.344283	-1.23583	-1.80108	0.00515	0.0205646	yes	0.577507	1.11487	0.740163	0.339259	0.244601	0.44899	down
Serpini1	WT	KO	OK	0.519388	0.2206	-1.23538	-1.64672	0.01125	0.0383869	yes	0.679594	0.227407	0.651162	0.307853	0.268842	0.0851049	down
Dpy19l1	WT	KO	OK	32.1992	13.7188	-1.23087	-4.36842	5e-05	0.00041581	yes	34.9387	25.1314	36.5275	12.4655	14.9438	13.747	down
Haus8	WT	KO	OK	18.0664	7.72944	-1.22488	-3.7642	5e-05	0.00041581	yes	14.3943	21.8631	17.9419	7.3477	7.13516	8.70545	down
Avpr1a	WT	KO	OK	30.0475	12.8564	-1.22476	-3.74997	5e-05	0.00041581	yes	25.4635	6.95536	57.7235	9.55471	17.8105	11.204	down
Itgb3	WT	KO	OK	3.40468	1.45754	-1.22398	-3.40738	5e-05	0.00041581	yes	2.56124	3.23412	4.41867	1.35921	1.47528	1.53813	down
Notch4	WT	KO	OK	1.11556	0.478029	-1.22259	-2.74919	5e-05	0.00041581	yes	0.991037	1.0825	1.27313	0.543739	0.451457	0.438891	down
Zyg11a	WT	KO	OK	1.0503	0.450328	-1.22175	-1.86654	0.0026	0.0118352	yes	1.41916	0.969963	0.76176	0.363786	0.545085	0.442114	down
Fut11	WT	KO	OK	3.37264	1.44654	-1.22127	-2.92274	5e-05	0.00041581	yes	3.53042	2.79315	3.79436	1.02121	1.25129	2.06712	down
Oas1b	WT	KO	OK	1.22779	0.526793	-1.22075	-1.84446	0.00395	0.0167348	yes	1.47187	1.09588	1.1156	0.904758	0.450399	0.225222	down
Mov10	WT	KO	OK	8.69168	3.73252	-1.21948	-3.74968	5e-05	0.00041581	yes	9.89295	8.12531	8.0568	3.98156	3.15958	4.05644	down
Socs1	WT	KO	OK	2.11335	0.908165	-1.21851	-1.74502	0.00695	0.026151	yes	1.07234	3.51879	1.74894	0.480634	0.721417	1.52244	down
BC048546	WT	KO	OK	1.19881	0.515184	-1.21844	-2.38504	0.0001	0.000770464	yes	1.47458	2.04179	0.0800615	0.706002	0.153367	0.686182	down
H2afx	WT	KO	OK	46.7292	20.0904	-1.21782	-4.01492	5e-05	0.00041581	yes	31.9902	59.3398	48.8577	20.6728	20.3695	19.2287	down
Mphosph6	WT	KO	OK	12.7488	5.48332	-1.21724	-3.09787	5e-05	0.00041581	yes	12.0214	16.0182	10.2068	4.89486	5.50443	6.05068	down
Gja5	WT	KO	OK	0.628128	0.270454	-1.21568	-1.74147	0.006	0.0232894	yes	0.405302	0.860631	0.618449	0.309876	0.358964	0.142521	down
Serpina1e	WT	KO	OK	4036.08	1738.59	-1.21503	-2.4401	0.0001	0.000770464	yes	4285.62	4154.95	3667.67	1136.64	1910.47	2168.67	down
Impa2	WT	KO	OK	8.58872	3.70596	-1.2126	-2.93746	5e-05	0.00041581	yes	5.37657	11.4232	8.9664	5.05375	3.07668	2.98745	down
Hspa1a	WT	KO	OK	10.3262	4.45831	-1.21174	-3.22896	5e-05	0.00041581	yes	18.4482	4.67063	7.85978	2.97241	4.76458	5.63796	down
Clip2	WT	KO	OK	3.01555	1.3053	-1.20804	-3.28456	5e-05	0.00041581	yes	3.43014	2.93602	2.6805	1.26177	1.46963	1.18452	down
Pde9a	WT	KO	OK	5.83489	2.52799	-1.20671	-3.03805	5e-05	0.00041581	yes	6.05728	8.87273	2.57466	2.9403	1.67975	2.96393	down
Tfcp2l1	WT	KO	OK	2.12362	0.921594	-1.20433	-3.34913	5e-05	0.00041581	yes	1.23565	2.40152	2.7337	0.907206	1.10995	0.74763	down
Cdca7	WT	KO	OK	2.83273	1.23006	-1.20346	-2.66121	5e-05	0.00041581	yes	3.24486	3.67308	1.58026	1.35076	1.21095	1.12847	down
Amotl2	WT	KO	OK	18.6732	8.11549	-1.20222	-4.10216	5e-05	0.00041581	yes	14.6741	21.1366	20.2089	8.08951	8.16592	8.09104	down
Igsf1	WT	KO	OK	0.751569	0.327153	-1.19994	-1.60581	0.00975	0.0344267	yes	0.982618	0.981172	0.290918	0.46046	0.220456	0.300543	down
Inmt	WT	KO	OK	22.6803	9.87663	-1.19935	-3.23464	5e-05	0.00041581	yes	32.288	29.8946	5.85829	9.11941	14.0949	6.41557	down
Sez6l2	WT	KO	OK	0.377532	0.164495	-1.19856	-1.62532	0.00895	0.0320715	yes	0.403156	0.421163	0.308277	0.25865	0.104466	0.130369	down
Fam174b	WT	KO	OK	3.20437	1.39627	-1.19846	-2.78647	5e-05	0.00041581	yes	3.68461	2.80254	3.12595	1.39344	1.44757	1.34779	down
1700048O20Rik	WT	KO	OK	1.17601	0.513018	-1.19682	-1.73306	0.0051	0.0204288	yes	1.99331	1.08393	0.450786	0.38159	0.480383	0.677081	down
Mgme1	WT	KO	OK	4.71124	2.05527	-1.19678	-3.0289	5e-05	0.00041581	yes	2.86117	4.82596	6.44658	2.28195	1.69525	2.18861	down
Isg20	WT	KO	OK	8.01376	3.49693	-1.19639	-2.6541	5e-05	0.00041581	yes	7.49223	11.2725	5.27656	3.12733	2.64503	4.71844	down
Sema6b	WT	KO	OK	5.6616	2.47378	-1.1945	-3.39892	5e-05	0.00041581	yes	4.41193	8.3564	4.21648	2.52808	2.36885	2.5244	down
Ackr2	WT	KO	OK	0.541823	0.236897	-1.19356	-1.608	0.0109	0.0373923	yes	0.484143	0.523163	0.618162	0.232127	0.261304	0.217261	down
Slc44a3	WT	KO	OK	2.6918	1.17712	-1.19331	-2.48888	0.0002	0.00141004	yes	3.93745	2.55475	1.5832	0.828246	1.38805	1.31507	down
Vwf	WT	KO	OK	1.18326	0.517531	-1.19305	-2.90943	5e-05	0.00041581	yes	0.916202	1.14216	1.49141	0.539409	0.505399	0.507785	down
Pgp	WT	KO	OK	85.7209	37.4991	-1.19279	-4.08011	5e-05	0.00041581	yes	67.973	116.129	73.0606	32.7782	39.2393	40.4799	down
Cdh24	WT	KO	OK	0.677323	0.29658	-1.19142	-1.67587	0.006	0.0232894	yes	0.611348	0.598548	0.822073	0.273996	0.217454	0.398289	down
Slc9a3r2	WT	KO	OK	16.3525	7.17611	-1.18824	-3.72176	5e-05	0.00041581	yes	14.1688	20.276	14.6128	6.94587	7.8765	6.70597	down
Ada	WT	KO	OK	2.1785	0.956552	-1.18742	-2.1474	0.00045	0.00281542	yes	1.53337	2.96997	2.03216	0.911415	0.861501	1.09674	down
Myrf	WT	KO	OK	26.8294	11.7828	-1.18713	-4.16936	5e-05	0.00041581	yes	24.9658	27.6806	27.8418	11.8141	13.6798	9.85465	down
Rogdi	WT	KO	OK	10.4167	4.57556	-1.18688	-3.1129	5e-05	0.00041581	yes	7.20591	17.1808	6.86335	4.45859	4.22211	5.04597	down
Ace	WT	KO	OK	1.08272	0.475598	-1.18685	-2.15649	0.00055	0.00331608	yes	1.05405	1.02858	1.16553	0.599255	0.361278	0.466262	down
Trim56	WT	KO	OK	0.610492	0.268175	-1.1868	-1.83391	0.00315	0.0138791	yes	0.552489	0.488228	0.790758	0.198687	0.458572	0.147266	down
Cbx4	WT	KO	OK	8.94371	3.93199	-1.18561	-3.84163	5e-05	0.00041581	yes	8.08438	9.82576	8.92098	3.54433	3.67005	4.5816	down
Mettl18	WT	KO	OK	4.74503	2.09078	-1.18238	-2.5096	5e-05	0.00041581	yes	4.32138	5.66667	4.24705	1.70222	1.97164	2.59849	down
AA415398	WT	KO	OK	1.62767	0.718325	-1.1801	-2.15862	0.00085	0.0047841	yes	1.45505	1.89385	1.5341	0.853287	0.740124	0.561562	down
Rcc1	WT	KO	OK	20.532	9.06177	-1.18001	-3.73105	5e-05	0.00041581	yes	10.5128	26.777	24.3061	7.84095	9.4563	9.88805	down
Fam110c	WT	KO	OK	0.589033	0.260447	-1.17736	-1.57873	0.0099	0.0348216	yes	0.951551	0.43186	0.383687	0.235297	0.230739	0.315304	down
Eid2b	WT	KO	OK	2.31139	1.02301	-1.17594	-2.44979	5e-05	0.00041581	yes	2.13842	2.34035	2.45541	0.986025	1.31086	0.772158	down
Msmo1	WT	KO	OK	90.4391	40.038	-1.17558	-4.06119	5e-05	0.00041581	yes	109.779	93.4996	68.0389	37.3899	37.9697	44.7545	down
Hic1	WT	KO	OK	2.18898	0.970742	-1.1731	-2.4686	5e-05	0.00041581	yes	2.28226	2.39042	1.89426	1.07677	0.977042	0.858418	down
Crocc	WT	KO	OK	0.630214	0.279639	-1.17228	-2.17774	0.00025	0.00172079	yes	0.585734	0.578401	0.726506	0.231495	0.251543	0.355879	down
Chst2	WT	KO	OK	1.10345	0.490016	-1.17113	-2.50478	0.00015	0.00110316	yes	1.00615	1.05425	1.24996	0.729527	0.342569	0.397951	down
Ripply1	WT	KO	OK	2.63474	1.17189	-1.16883	-1.50844	0.01355	0.0446267	yes	1.48206	0.949977	5.4722	1.02573	1.14251	1.34741	down
Marveld1	WT	KO	OK	14.1625	6.31096	-1.16615	-3.67987	5e-05	0.00041581	yes	9.78343	21.2583	11.4459	7.32353	5.72777	5.88157	down
Them6	WT	KO	OK	5.80137	2.5853	-1.16606	-2.57681	5e-05	0.00041581	yes	3.13349	11.0132	3.25737	2.59823	2.39256	2.76511	down
0610005C13Rik	WT	KO	OK	64.4567	28.7862	-1.16295	-3.35431	5e-05	0.00041581	yes	71.3201	76.1278	45.9222	26.9493	29.5821	29.8272	down
Mtl5	WT	KO	OK	0.625955	0.279621	-1.16259	-1.42452	0.01525	0.0490255	yes	0.485408	0.56794	0.824517	0.215515	0.319608	0.30374	down
Clec14a	WT	KO	OK	2.37305	1.06079	-1.1616	-2.85493	5e-05	0.00041581	yes	2.17333	2.76805	2.17778	0.897794	1.1744	1.11019	down
C8a	WT	KO	OK	226.516	101.451	-1.15883	-3.71576	5e-05	0.00041581	yes	290.898	180.454	208.196	83.049	132.447	88.857	down
2017-09-05	WT	KO	OK	3.65279	1.63676	-1.15815	-2.65115	5e-05	0.00041581	yes	3.96201	3.09031	3.90605	1.81281	1.6318	1.46567	down
Arhgap9	WT	KO	OK	3.2712	1.46785	-1.15612	-2.28583	0.0003	0.00199927	yes	2.09515	4.05646	3.66198	1.6165	1.48369	1.30335	down
Npl	WT	KO	OK	2.15939	0.969406	-1.15545	-1.93587	0.00175	0.00859666	yes	1.83487	2.55794	2.08536	1.12815	1.15045	0.629622	down
Hsbp1l1	WT	KO	OK	1.80553	0.810998	-1.15466	-1.75084	0.0048	0.0194897	yes	2.1837	2.49806	0.734845	1.02252	0.602144	0.808332	down
Gucy2c	WT	KO	OK	0.716309	0.321829	-1.15429	-1.90445	0.0016	0.00803899	yes	1.43245	0.199341	0.517132	0.2554	0.437537	0.27255	down
Carns1	WT	KO	OK	1.03278	0.464666	-1.15227	-2.15767	0.0004	0.0025513	yes	0.696515	1.26891	1.13292	0.478536	0.527424	0.388039	down
Mat1a	WT	KO	OK	556.723	250.635	-1.15137	-3.08948	5e-05	0.00041581	yes	740.902	403.628	525.638	193.419	326.271	232.213	down
Rbl1	WT	KO	OK	1.8967	0.854265	-1.15074	-2.37425	0.0001	0.000770464	yes	1.9785	2.2988	1.41281	0.6245	0.832032	1.10626	down
Ankrd9	WT	KO	OK	2.53885	1.14587	-1.14773	-2.38804	0.0002	0.00141004	yes	1.91231	2.79127	2.91296	1.51091	0.767481	1.15921	down
2810001G20Rik	WT	KO	OK	3.72361	1.68403	-1.14479	-1.9214	0.0021	0.0100008	yes	3.33897	4.83814	2.99372	1.93869	1.67851	1.43488	down
Timeless	WT	KO	OK	1.8636	0.843735	-1.14323	-2.74057	5e-05	0.00041581	yes	1.8981	2.34685	1.34585	0.921749	0.856192	0.753264	down
Wdr90	WT	KO	OK	3.66479	1.66118	-1.14152	-1.65637	0.00645	0.0246617	yes	3.36793	3.81594	3.81049	1.99272	1.62236	1.36845	down
Prrg4	WT	KO	OK	8.11222	3.67727	-1.14146	-3.30386	5e-05	0.00041581	yes	11.4445	1.55466	11.3375	3.46429	5.18027	2.38723	down
Olfml1	WT	KO	OK	2.12503	0.963993	-1.14039	-1.9019	0.00145	0.00743736	yes	2.28844	2.76454	1.3221	0.815463	0.813686	1.26283	down
Rbmx	WT	KO	OK	12.2084	5.54738	-1.138	-3.42503	5e-05	0.00041581	yes	11.7158	14.3704	10.5391	5.59426	5.08926	5.95861	down
Thrsp	WT	KO	OK	13.8733	6.3062	-1.13746	-2.93556	5e-05	0.00041581	yes	13.7684	22.9796	4.87187	4.35615	4.86945	9.69301	down
Tsen2	WT	KO	OK	7.83521	3.56425	-1.13637	-3.06013	5e-05	0.00041581	yes	7.86812	10.4641	5.17343	3.63994	3.35932	3.69349	down
Supt7l	WT	KO	OK	6.65905	3.03007	-1.13597	-3.17594	5e-05	0.00041581	yes	6.50986	6.60119	6.86611	2.65946	3.46486	2.96588	down
Dapk2	WT	KO	OK	9.30612	4.23806	-1.13478	-3.11987	5e-05	0.00041581	yes	12.3029	8.95396	6.66146	4.40774	5.08934	3.21708	down
Tbx2	WT	KO	OK	2.95982	1.34873	-1.13391	-2.74244	5e-05	0.00041581	yes	2.62116	3.23406	3.02424	1.33538	1.31475	1.39607	down
2810459M11Rik	WT	KO	OK	41.811	19.056	-1.13364	-3.954	5e-05	0.00041581	yes	40.9208	50.6962	33.816	19.1405	21.4368	16.5906	down
Mup3	WT	KO	OK	4774.9	2176.58	-1.13341	-2.52461	5e-05	0.00041581	yes	5585.77	4368.48	4370.46	1852.86	2785.72	1891.16	down
Acer2	WT	KO	OK	8.83884	4.03192	-1.13239	-3.30153	5e-05	0.00041581	yes	8.03174	9.13053	9.35423	4.27907	4.40116	3.41553	down
Ap5b1	WT	KO	OK	3.13803	1.43157	-1.13226	-2.71571	5e-05	0.00041581	yes	1.68478	4.23105	3.49827	1.32486	1.53666	1.4332	down
A430046D13Rik	WT	KO	OK	1.05851	0.483279	-1.13111	-1.75111	0.00495	0.0199467	yes	0.971468	1.35635	0.847723	0.582662	0.371238	0.495938	down
Qrsl1	WT	KO	OK	7.51796	3.4449	-1.12588	-2.95325	5e-05	0.00041581	yes	6.37591	9.54894	6.62904	3.23571	3.29709	3.8019	down
Esm1	WT	KO	OK	0.839539	0.385322	-1.12353	-1.5801	0.00875	0.0314783	yes	0.955328	0.460117	1.10317	0.38471	0.365297	0.405958	down
Cby1	WT	KO	OK	6.82409	3.13772	-1.12092	-2.58113	5e-05	0.00041581	yes	6.5446	10.1974	3.73027	2.93126	3.15153	3.33036	down
Wnk4	WT	KO	OK	3.39583	1.56385	-1.11867	-3.00735	5e-05	0.00041581	yes	4.62827	2.72076	2.83848	2.24316	1.37004	1.07834	down
Tnfaip2	WT	KO	OK	12.237	5.6405	-1.11735	-3.57175	5e-05	0.00041581	yes	13.4734	16.3869	6.85058	4.82504	6.85606	5.24038	down
Pspc1	WT	KO	OK	8.31231	3.83177	-1.11724	-3.10686	5e-05	0.00041581	yes	9.54063	9.17429	6.222	4.15039	3.36781	3.97713	down
Zfp651	WT	KO	OK	0.546735	0.252091	-1.1169	-2.00065	0.00165	0.00821593	yes	0.588747	0.345174	0.706284	0.229058	0.216157	0.311058	down
Bok	WT	KO	OK	12.803	5.9035	-1.11684	-3.03512	5e-05	0.00041581	yes	12.3752	15.5872	10.4467	4.69707	7.03533	5.97809	down
Fam110a	WT	KO	OK	6.19055	2.859	-1.11456	-2.6951	5e-05	0.00041581	yes	6.00722	5.61055	6.95389	3.42488	2.23642	2.91569	down
Vipr1	WT	KO	OK	4.35201	2.01047	-1.11415	-3.21666	5e-05	0.00041581	yes	3.37895	4.38238	5.29471	1.87021	2.31692	1.84427	down
Sult1a1	WT	KO	OK	127.906	59.1296	-1.11313	-3.90702	5e-05	0.00041581	yes	161.347	125.066	97.3053	65.6252	53.7614	58.0021	down
Cgn	WT	KO	OK	14.5916	6.76095	-1.10984	-3.79102	5e-05	0.00041581	yes	16.3991	16.169	11.2068	6.28246	8.64579	5.35461	down
Nostrin	WT	KO	OK	13.7861	6.39728	-1.10769	-3.32972	5e-05	0.00041581	yes	21.1792	11.4369	8.74226	5.39096	8.13846	5.66241	down
Il20rb	WT	KO	OK	1.21679	0.564785	-1.10731	-1.86725	0.00225	0.0105154	yes	0.678384	1.44285	1.52915	0.626414	0.538728	0.529213	down
Adh1	WT	KO	OK	929.626	431.528	-1.1072	-3.40001	5e-05	0.00041581	yes	875.12	1113.64	800.113	462.984	361.795	469.804	down
Prmt10	WT	KO	OK	6.0372	2.80407	-1.10636	-3.03318	5e-05	0.00041581	yes	6.61045	6.43377	5.06737	3.01262	2.88215	2.51743	down
2017-09-04	WT	KO	OK	5.93578	2.75917	-1.1052	-2.60212	5e-05	0.00041581	yes	6.35214	6.38565	5.06956	3.04887	2.46181	2.76683	down
Aldh3b1	WT	KO	OK	4.37558	2.03408	-1.1051	-2.51343	0.00015	0.00110316	yes	4.40049	5.89179	2.83447	1.81774	1.89466	2.38984	down
Cdk2ap2	WT	KO	OK	267.814	124.832	-1.10124	-3.88087	5e-05	0.00041581	yes	284.966	309.984	208.492	128.359	117.757	128.381	down
Gdf2	WT	KO	OK	6.17612	2.88044	-1.10041	-3.13159	5e-05	0.00041581	yes	4.97033	6.67153	6.88651	2.74634	3.15422	2.74077	down
Lyve1	WT	KO	OK	8.12629	3.79221	-1.09956	-3.19946	5e-05	0.00041581	yes	5.49815	8.40631	10.4744	3.62542	4.60507	3.14613	down
Pkig	WT	KO	OK	25.2204	11.7746	-1.09892	-3.23004	5e-05	0.00041581	yes	21.2921	32.1265	22.2427	14.2636	7.99155	13.0686	down
Cldn5	WT	KO	OK	13.6475	6.37737	-1.09761	-2.92319	5e-05	0.00041581	yes	9.32852	16.8834	14.7306	6.13223	6.70959	6.29028	down
Actb	WT	KO	OK	1198.4	560.576	-1.09613	-2.96506	5e-05	0.00041581	yes	1268.87	1389.49	936.831	625.348	574.184	482.195	down
H2-Q7	WT	KO	OK	15.4541	7.23414	-1.09509	-2.05336	0.00245	0.0112769	yes	13.8968	26.2232	6.24218	7.88174	5.55696	8.26372	down
Tlcd2	WT	KO	OK	5.63282	2.63884	-1.09395	-2.42652	0.00015	0.00110316	yes	6.66479	6.90199	3.33168	2.25296	2.30135	3.36221	down
Gpihbp1	WT	KO	OK	23.2666	10.9146	-1.09201	-2.97928	5e-05	0.00041581	yes	20.9015	31.3752	17.5231	10.8133	10.9934	10.937	down
Sptbn1	WT	KO	OK	19.0767	8.9533	-1.09132	-3.85465	5e-05	0.00041581	yes	24.2476	18.6557	14.3269	9.06045	10.0025	7.79689	down
Cyp2c70	WT	KO	OK	226.575	106.342	-1.09128	-3.61891	5e-05	0.00041581	yes	237.703	186.603	255.42	82.2943	86.872	149.859	down
Ccdc32	WT	KO	OK	6.87468	3.23028	-1.08963	-2.8686	5e-05	0.00041581	yes	5.66453	7.62504	7.33446	3.28416	3.04582	3.36085	down
Ccdc51	WT	KO	OK	7.45806	3.50747	-1.08837	-3.0362	5e-05	0.00041581	yes	7.57455	8.63867	6.16098	3.35801	3.80731	3.35709	down
Dna2	WT	KO	OK	4.40357	2.07114	-1.08825	-3.08844	5e-05	0.00041581	yes	4.21036	4.96379	4.03655	2.30171	2.01014	1.90156	down
Cstf3	WT	KO	OK	20.7324	9.7573	-1.08734	-2.0979	0.0003	0.00199927	yes	22.7448	19.5527	19.8997	9.37705	10.8705	9.02437	down
Mmgt2	WT	KO	OK	1.53869	0.724689	-1.08627	-1.83348	0.00385	0.0163872	yes	1.12135	1.67373	1.82099	0.601601	0.781421	0.791046	down
Bex2	WT	KO	OK	3.75675	1.76974	-1.08595	-1.82356	0.002	0.00961414	yes	3.71183	1.6423	5.91612	2.22848	1.41897	1.66176	down
Ddx39b	WT	KO	OK	77.1548	36.3609	-1.08537	-3.79659	5e-05	0.00041581	yes	67.0617	100.691	63.712	34.4479	36.3431	38.2918	down
Tmem125	WT	KO	OK	11.5317	5.43809	-1.08444	-3.03138	5e-05	0.00041581	yes	12.9522	12.9854	8.65759	5.97097	6.0515	4.2918	down
Mpg	WT	KO	OK	9.68746	4.57121	-1.08354	-1.67334	0.0049	0.0198014	yes	10.1477	12.3032	6.61146	4.63908	4.77637	4.29819	down
Adgrg3	WT	KO	OK	3.20576	1.51335	-1.08293	-2.50097	0.0001	0.000770464	yes	2.36006	4.01564	3.24159	1.45389	1.59836	1.48779	down
Ripply3	WT	KO	OK	1.14696	0.54189	-1.08174	-1.53526	0.0115	0.039042	yes	1.20725	1.45751	0.776114	0.451562	0.72411	0.449998	down
Tmem200b	WT	KO	OK	1.99317	0.941833	-1.08152	-1.62433	0.00725	0.0270489	yes	1.76772	1.45647	2.75533	0.949943	0.860581	1.01497	down
Snhg3	WT	KO	OK	55.3024	26.1433	-1.0809	-2.81337	5e-05	0.00041581	yes	46.1441	48.897	70.8661	28.8932	23.3588	26.1778	down
Tns1	WT	KO	OK	16.1799	7.65033	-1.08061	-3.73208	5e-05	0.00041581	yes	17.5493	15.2356	15.755	6.23131	7.44137	9.2783	down
Fam72a	WT	KO	OK	0.989028	0.468268	-1.07868	-1.67857	0.0059	0.023006	yes	1.17972	0.759668	1.02769	0.385849	0.474586	0.544371	down
Stab2	WT	KO	OK	5.7105	2.70378	-1.07864	-3.50377	5e-05	0.00041581	yes	5.35299	5.24353	6.53499	2.82618	2.80825	2.4769	down
Gm6484	WT	KO	OK	204.025	96.6244	-1.07829	-2.86584	5e-05	0.00041581	yes	164.429	312.144	135.502	33.4379	73.925	182.51	down
Dchs1	WT	KO	OK	0.495335	0.234639	-1.07796	-2.20302	0.0007	0.00407441	yes	0.471494	0.571147	0.443365	0.264537	0.299482	0.139898	down
Nt5m	WT	KO	OK	13.8463	6.56981	-1.07557	-2.97618	5e-05	0.00041581	yes	11.8997	17.0856	12.5535	6.84907	6.16598	6.69437	down
Gmppb	WT	KO	OK	49.6967	23.6173	-1.0733	-2.30413	0.0002	0.00141004	yes	47.5549	60.4826	41.0525	22.3069	23.627	24.918	down
Hsd11b1	WT	KO	OK	163.98	77.946	-1.07297	-3.7364	5e-05	0.00041581	yes	170.722	198.426	122.792	83.2058	83.4185	67.2137	down
Mlh1	WT	KO	OK	5.38116	2.56032	-1.07159	-2.80987	5e-05	0.00041581	yes	8.10586	5.13733	2.90029	2.13828	2.8147	2.72798	down
Cyp26b1	WT	KO	OK	1.86606	0.888367	-1.07077	-2.52852	5e-05	0.00041581	yes	1.42977	1.88773	2.28069	0.694425	1.22569	0.74499	down
Grik5	WT	KO	OK	1.49263	0.710601	-1.07074	-2.23525	0.0003	0.00199927	yes	1.48267	1.92066	1.07455	0.759993	0.549519	0.82229	down
Parp10	WT	KO	OK	10.9354	5.21037	-1.06955	-3.38604	5e-05	0.00041581	yes	9.62068	14.6888	8.49661	6.04885	4.79396	4.7883	down
Slamf9	WT	KO	OK	2.05918	0.981241	-1.06939	-1.61978	0.00705	0.0264727	yes	1.66679	1.64069	2.87007	0.536908	1.17985	1.22696	down
Ugp2	WT	KO	OK	142.956	68.1234	-1.06935	-3.38527	5e-05	0.00041581	yes	186.254	127.638	114.977	74.1041	72.9875	57.2786	down
Pdxk	WT	KO	OK	14.0253	6.69004	-1.06795	-3.6088	5e-05	0.00041581	yes	9.8621	17.1957	15.0182	6.88394	6.52816	6.65801	down
Neu3	WT	KO	OK	2.11979	1.01165	-1.06721	-2.40999	5e-05	0.00041581	yes	2.17617	1.78575	2.39744	0.898185	1.13886	0.997903	down
Stom	WT	KO	OK	64.4886	30.7933	-1.06643	-3.77384	5e-05	0.00041581	yes	73.2527	53.7104	66.5026	28.99	41.0921	22.2977	down
Znrd1as	WT	KO	OK	8.56138	4.09115	-1.06534	-2.54334	0.00015	0.00110316	yes	10.3732	9.92548	5.38542	5.10997	2.61604	4.54743	down
Gpam	WT	KO	OK	18.3621	8.77532	-1.06521	-3.60869	5e-05	0.00041581	yes	17.7679	21.7253	15.5932	7.60373	8.94181	9.78043	down
Gpr4	WT	KO	OK	1.15285	0.551055	-1.06493	-1.8584	0.00285	0.0127686	yes	0.974035	1.33755	1.14695	0.626298	0.553344	0.473523	down
Gpsm3	WT	KO	OK	4.7229	2.25831	-1.06443	-2.4462	5e-05	0.00041581	yes	4.04404	6.26968	3.85498	2.65105	2.19345	1.93043	down
Coil	WT	KO	OK	3.93802	1.88515	-1.06279	-2.67798	5e-05	0.00041581	yes	3.41675	4.64205	3.75525	1.9606	1.704	1.99086	down
Adgrf1	WT	KO	OK	1.36193	0.652748	-1.06106	-2.10403	0.00045	0.00281542	yes	2.29982	0.636132	1.14984	0.823905	0.595399	0.53894	down
Col4a2	WT	KO	OK	11.5571	5.54147	-1.06044	-3.65894	5e-05	0.00041581	yes	11.1276	12.5363	11.0074	5.77623	6.13694	4.71123	down
Podn	WT	KO	OK	0.661625	0.317275	-1.06028	-1.66556	0.0054	0.0213825	yes	0.652036	0.637256	0.695584	0.316202	0.292363	0.34326	down
Phlda1	WT	KO	OK	58.8916	28.2494	-1.05984	-3.53283	5e-05	0.00041581	yes	64.9787	79.3548	32.3413	18.5287	20.7616	45.4579	down
Dll1	WT	KO	OK	1.88483	0.90527	-1.05801	-2.31265	5e-05	0.00041581	yes	2.17611	1.92853	1.54983	0.938212	0.811849	0.965751	down
Gpr182	WT	KO	OK	17.0133	8.17163	-1.05797	-3.15875	5e-05	0.00041581	yes	16.947	17.8593	16.2336	9.48522	7.56683	7.46284	down
Kdr	WT	KO	OK	4.94761	2.38266	-1.05416	-3.22931	5e-05	0.00041581	yes	4.96434	4.9709	4.90759	2.54314	2.385	2.21984	down
Smad7	WT	KO	OK	6.4146	3.09059	-1.05348	-3.1411	5e-05	0.00041581	yes	6.00743	5.66917	7.56719	2.99876	3.21773	3.05527	down
Ltb	WT	KO	OK	2.68552	1.2962	-1.05092	-1.619	0.0079	0.0289418	yes	1.56053	4.04129	2.45475	0.834398	2.39021	0.663986	down
Pkdcc	WT	KO	OK	53.9066	26.021	-1.05079	-3.58709	5e-05	0.00041581	yes	57.7639	50.2751	53.6807	23.2773	30.9307	23.8549	down
Lgmn	WT	KO	OK	117.342	56.6976	-1.04936	-3.70201	5e-05	0.00041581	yes	118.68	129.634	103.714	50.539	63.5886	55.9653	down
Egfl7	WT	KO	OK	26.0391	12.5887	-1.04855	-3.14737	5e-05	0.00041581	yes	24.4666	28.563	25.0878	13.0851	13.3274	11.3537	down
C1qtnf5	WT	KO	OK	4.41896	2.13742	-1.04783	-2.08188	0.00045	0.00281542	yes	4.23573	4.62156	4.39957	2.3292	1.98478	2.09829	down
Figf	WT	KO	OK	1.24464	0.602133	-1.04758	-1.57986	0.00725	0.0270489	yes	1.46977	1.55002	0.714135	0.645044	0.675533	0.485822	down
Fkbp5	WT	KO	OK	21.0566	10.1926	-1.04676	-3.58829	5e-05	0.00041581	yes	16.6572	25.6057	20.907	8.61999	10.8021	11.1556	down
Kctd17	WT	KO	OK	10.2766	4.98082	-1.04491	-2.82736	5e-05	0.00041581	yes	7.37906	12.8082	10.6427	3.98714	5.29384	5.66148	down
Galnt18	WT	KO	OK	1.91174	0.926824	-1.04452	-2.09286	0.00075	0.00432214	yes	1.56059	1.90364	2.27099	1.08114	0.949603	0.74973	down
Bik	WT	KO	OK	3.73158	1.80989	-1.04389	-1.83677	0.00305	0.013499	yes	3.22452	4.48581	3.48441	1.6004	1.62762	2.20164	down
Dusp9	WT	KO	OK	1.30927	0.635062	-1.04379	-1.80857	0.00345	0.0149333	yes	1.30409	0.496407	2.12731	1.01197	0.467023	0.426197	down
Tmem241	WT	KO	OK	0.921652	0.447982	-1.04078	-1.70717	0.0038	0.0162176	yes	0.738233	1.13011	0.896611	0.568669	0.256477	0.5188	down
Gata2	WT	KO	OK	0.836856	0.406783	-1.04072	-1.7178	0.0051	0.0204288	yes	0.865974	0.701355	0.943239	0.311855	0.457234	0.451259	down
Gm3219	WT	KO	OK	33.8534	16.4624	-1.04013	-2.91294	5e-05	0.00041581	yes	36.1464	33.3128	32.1011	19.6087	15.8536	13.9249	down
Pla2g12b	WT	KO	OK	66.5106	32.3516	-1.03975	-3.52103	5e-05	0.00041581	yes	65.3517	90.5165	43.6637	31.7435	34.6192	30.6921	down
Fcgr2b	WT	KO	OK	28.2002	13.7172	-1.03972	-3.32715	5e-05	0.00041581	yes	27.9957	33.0764	23.5286	14.9481	13.6818	12.5216	down
Grap	WT	KO	OK	2.92177	1.42198	-1.03894	-2.06063	0.0007	0.00407441	yes	2.50351	2.96493	3.29687	1.18336	1.48051	1.60206	down
Hes1	WT	KO	OK	19.3355	9.42281	-1.03703	-3.03733	5e-05	0.00041581	yes	18.1469	20.2732	19.5865	7.29645	7.06711	13.9049	down
Thap3	WT	KO	OK	12.5226	6.10349	-1.03682	-2.72638	5e-05	0.00041581	yes	11.2272	16.5228	9.81774	5.57284	5.82731	6.91033	down
Kcp	WT	KO	OK	2.19705	1.07161	-1.03579	-2.53009	5e-05	0.00041581	yes	2.69077	2.39719	1.5032	0.887946	1.1815	1.14537	down
Tlr3	WT	KO	OK	1.19529	0.583146	-1.03544	-2.1255	0.00035	0.00228134	yes	1.30544	1.2426	1.03785	0.41185	0.671567	0.66602	down
Msrb2	WT	KO	OK	15.9102	7.76385	-1.03511	-2.92895	5e-05	0.00041581	yes	16.7366	19.4557	11.5384	7.85316	7.90128	7.53712	down
Gja4	WT	KO	OK	4.62083	2.25574	-1.03455	-2.3341	0.0003	0.00199927	yes	3.97186	5.45861	4.43201	2.25675	2.4976	2.01288	down
Sorbs2	WT	KO	OK	17.387	8.4891	-1.03432	-3.54555	5e-05	0.00041581	yes	24.1864	17.3094	10.6652	8.33516	8.86445	8.2677	down
Pqlc1	WT	KO	OK	90.8381	44.3676	-1.03379	-3.62424	5e-05	0.00041581	yes	87.4319	110.586	74.496	49.3885	44.2464	39.4679	down
Pth1r	WT	KO	OK	4.19176	2.04891	-1.0327	-2.42116	5e-05	0.00041581	yes	3.95126	4.91646	3.70755	2.10241	1.69167	2.35263	down
Zfp41	WT	KO	OK	0.786105	0.384498	-1.03175	-1.7728	0.0033	0.0144109	yes	0.627714	1.03356	0.697044	0.284081	0.379984	0.489429	down
Fam171a2	WT	KO	OK	1.04822	0.512744	-1.03162	-1.74558	0.00585	0.0228459	yes	0.702165	1.56226	0.880221	0.56834	0.518679	0.451213	down
Elac1	WT	KO	OK	1.58267	0.774382	-1.03124	-2.38558	0.0002	0.00141004	yes	1.73564	1.33866	1.6737	0.734004	0.690111	0.89903	down
Esam	WT	KO	OK	11.1018	5.43379	-1.03077	-2.99064	5e-05	0.00041581	yes	10.1975	11.7336	11.3745	5.71672	5.97201	4.61263	down
Ctxn1	WT	KO	OK	2.38621	1.16846	-1.03011	-1.6804	0.00525	0.0208791	yes	1.92633	2.62006	2.61223	1.42041	1.07991	1.00505	down
Flt4	WT	KO	OK	4.71882	2.31148	-1.02961	-3.14854	5e-05	0.00041581	yes	4.36025	4.96107	4.83513	2.44587	2.43305	2.05552	down
Igf1	WT	KO	OK	158.022	77.4384	-1.029	-2.29501	0.0001	0.000770464	yes	182.022	140.477	151.565	69.6029	99.1213	63.591	down
Fes	WT	KO	OK	3.88689	1.90522	-1.02865	-2.61611	5e-05	0.00041581	yes	3.24841	4.61181	3.80043	1.86437	1.90937	1.94194	down
Engase	WT	KO	OK	3.45048	1.69134	-1.02863	-2.70937	5e-05	0.00041581	yes	3.27582	4.27586	2.79976	1.37613	1.85779	1.84012	down
E130311K13Rik	WT	KO	OK	3.46141	1.6983	-1.02727	-2.1266	0.00045	0.00281542	yes	3.472	4.48559	2.42664	1.51844	1.7527	1.82377	down
Hsd17b7	WT	KO	OK	15.1146	7.41745	-1.02695	-3.42111	5e-05	0.00041581	yes	18.0038	15.202	12.1381	7.03113	7.54834	7.67288	down
Plekhg6	WT	KO	OK	2.64138	1.29907	-1.02381	-2.49919	5e-05	0.00041581	yes	2.09315	4.3326	1.4984	1.40311	1.46529	1.02882	down
Mocs3	WT	KO	OK	11.6551	5.73545	-1.02298	-2.7687	5e-05	0.00041581	yes	7.3424	16.508	11.1149	6.09957	6.25531	4.85147	down
Pglyrp1	WT	KO	OK	3.44331	1.69478	-1.0227	-1.50283	0.00985	0.0346935	yes	2.22114	4.27176	3.83704	1.86353	1.96443	1.25639	down
Tgm1	WT	KO	OK	21.0143	10.3494	-1.02182	-3.33407	5e-05	0.00041581	yes	31.3438	23.9965	7.70245	10.1986	10.7913	10.0584	down
Tap1	WT	KO	OK	12.416	6.11673	-1.02137	-3.23324	5e-05	0.00041581	yes	10.409	18.1856	8.65348	6.93787	4.95993	6.45241	down
Mfng	WT	KO	OK	1.45839	0.719149	-1.02001	-1.66011	0.0048	0.0194897	yes	1.0628	2.12396	1.1884	0.705119	0.624593	0.827735	down
Isyna1	WT	KO	OK	28.5773	14.1069	-1.01847	-3.32023	5e-05	0.00041581	yes	19.2382	36.4615	30.0323	11.4842	13.4613	17.3753	down
Rbmxl1	WT	KO	OK	26.7181	13.1993	-1.01736	-3.29697	5e-05	0.00041581	yes	23.8304	30.8667	25.4572	13.9809	12.4369	13.1801	down
Nrde2	WT	KO	OK	5.34836	2.64328	-1.01677	-2.98785	5e-05	0.00041581	yes	4.46088	7.08678	4.49744	2.60978	3.06091	2.25917	down
Ptp4a3	WT	KO	OK	3.43746	1.69938	-1.01634	-2.56976	5e-05	0.00041581	yes	3.48896	3.57246	3.25096	2.07882	1.63864	1.38067	down
Ino80b	WT	KO	OK	22.7246	11.2382	-1.01585	-2.95838	5e-05	0.00041581	yes	20.9304	28.0899	19.1534	11.7193	10.3848	11.6104	down
Zfp791	WT	KO	OK	1.12233	0.555106	-1.01566	-1.68863	0.005	0.0201038	yes	0.772215	0.986914	1.60785	0.556402	0.377832	0.731083	down
Def8	WT	KO	OK	10.9301	5.40871	-1.01494	-3.22682	5e-05	0.00041581	yes	12.2328	12.6113	7.94611	5.18682	5.35163	5.68769	down
Trim21	WT	KO	OK	2.83347	1.40474	-1.01227	-2.38846	0.00015	0.00110316	yes	2.61901	2.6509	3.2305	1.80922	1.33527	1.06972	down
Apom	WT	KO	OK	336.784	167.154	-1.01065	-3.52806	5e-05	0.00041581	yes	341.195	429.729	239.43	170.748	163.565	167.148	down
Serpinb8	WT	KO	OK	1.65487	0.822066	-1.00939	-1.84525	0.00135	0.00702594	yes	1.49775	1.18776	2.27909	0.90776	1.20091	0.357524	down
Ugt2b37	WT	KO	OK	9.14239	4.54306	-1.00891	-2.61771	5e-05	0.00041581	yes	19.3499	3.20179	4.87551	0.770738	7.83365	5.02478	down
Trmt12	WT	KO	OK	1.91724	0.952881	-1.00866	-2.32765	0.00015	0.00110316	yes	2.19036	1.75008	1.81127	0.843321	0.81956	1.19576	down
Ppcs	WT	KO	OK	44.4949	22.1621	-1.00554	-3.36251	5e-05	0.00041581	yes	37.06	58.1161	38.3086	23.3859	21.8447	21.2557	down
Lipt2	WT	KO	OK	4.78572	2.38394	-1.00539	-1.94993	0.00125	0.00660773	yes	4.81257	5.3468	4.19779	2.73218	1.99653	2.4231	down
Rab4a	WT	KO	OK	25.6506	12.7782	-1.00531	-3.13918	5e-05	0.00041581	yes	18.8737	39.4586	18.6194	14.0966	11.1152	13.1228	down
Tubb2b	WT	KO	OK	3.59544	1.79121	-1.00524	-2.14746	0.0005	0.00306964	yes	2.88731	4.93615	2.96285	3.31155	1.11164	0.950432	down
Egr1	WT	KO	OK	24.7401	12.3346	-1.00414	-3.44859	5e-05	0.00041581	yes	27.0608	19.0198	28.1396	13.026	12.6346	11.3432	down
Cyp2u1	WT	KO	OK	3.36607	1.67849	-1.00391	-2.29934	0.0003	0.00199927	yes	3.86472	3.66544	2.56806	1.89082	1.90019	1.24445	down
Arrdc2	WT	KO	OK	3.9717	1.98079	-1.00368	-2.37341	0.0001	0.000770464	yes	3.13715	5.15679	3.62117	1.91305	2.12379	1.90553	down
Card6	WT	KO	OK	3.41684	1.705	-1.00289	-2.85525	5e-05	0.00041581	yes	3.64245	3.65224	2.95583	1.80816	1.60748	1.69936	down
Ifi27l2b	WT	KO	OK	9.79029	4.88997	-1.00153	-2.46942	0.0001	0.000770464	yes	11.9301	12.567	4.87375	5.41363	5.40228	3.854	down
Nlrx1	WT	KO	OK	3.16804	1.58362	-1.00037	-2.56279	5e-05	0.00041581	yes	2.79705	3.77533	2.93173	1.59778	1.67164	1.48143	down
