# Supplementary material for: Mediator MED23 regulates inflammatory responses and liver fibrosis
Source: PLoS Biol. 2019 Dec 5;17(12):e3000563. doi: 10.1371/journal.pbio.3000563 (PMC6917294; doi:10.1371/journal.pbio.3000563)
Supplement: S3 Data — IPA, Ingenuity Pathway Analysis; Med23, Mediator complex subunit 23. (XLS) [file pbio.3000563.s007.xls]

## Sheet: Sheet0
© 2000-2017 QIAGEN. All rights reserved.
Upstream Regulator	Expr Log Ratio	Molecule Type	Predicted Activation State	Activation z-score	Flags	p-value of overlap	Target molecules in dataset	Mechanistic Network
dexamethasone		chemical drug	Activated	3.809		1.32e-16	Abcb1b,ABCC2,ACADM,ADHFE1,ADIPOQ,ADRB3,Akr1b7,AKR1C4,AMPD3,ARHGEF2,ARL4C,ASNS,ATP11A,AUH,BBC3,BCKDHA,BCL6,BHMT,BTG1,C10orf10,C9orf72,CAT,CCL3L3,CCL5,Ccl7,CCNG2,CDKN1B,CFHR1,CPE,CTSE,CXCL10,CXCL2,CYP1A1,CYP1A2,CYP26A1,Cyp2a12/Cyp2a22,CYP2B6,CYP2C8,CYP2E1,CYP4A11,DUSP4,EIF4EBP1,ENO2,FAM129A,FBXO32,FMO1,FOSL1,FOXO3,G6PC,GAS6,GDF15,GSTM1,HLA-A,HPD,HSPA8,IER3,Ifi202b,IFRD1,IGFBP1,IL1RN,IRS2,KLF15,KLF4…	263 (21)
RORA		ligand-dependent nuclear receptor	Activated	2.2	bias	3.56e-15	ACOT2,AKR1D1,ASNS,B3GALT1,BHMT,CCL3L3,CCL4,CCL5,CCNB1,CXCL10,CYP2B6,Cyp2c54 (includes others),CYP2C8,CYP2E1,CYP4A11,Cyp4a14,CYP4F8,CYP8B1,ELOVL7,G6PC,HSD3B1,IGFBP1,Keg1,NR1D2,NTRK2,PPARGC1A,RORC,SDR9C7,SLC25A24,Slco1a1,VLDLR	152 (14)
ACOX1		enzyme		-0.899		4.25e-15	ACADM,ACOT2,AKR1C4,CAT,CSTB,CTSE,CYP1A2,CYP26A1,Cyp2c54 (includes others),CYP2C8,CYP4A11,Cyp4a14,FAM214A,G6PC,HPD,HSD3B1,IGFBP1,IMPACT,KLF6,LGALS3,LONP1,MFGE8,NUPR1,QPCT,RAD51B,RGN,UPP2	147 (7)
UCP1	∞	transporter	Activated	3.432	bias	8.52e-14	ACOT2,AGAP1,ARHGEF2,ASNS,BCKDHA,CLCN3,CTH,CYB5R1,EIF4EBP1,FBXO32,GDF15,GSTM1,GSTO1,MYC,NUPR1,PYCR1,SLC3A2,SLC6A9,SMS,Snhg12,SOAT2,TBC1D31,TTLL7,UBC,UCP1
CEBPB		transcription regulator	Activated	3.276	bias	9.68e-14	Abcb1b,ADIPOQ,ADRB3,Akr1b7,APCDD1,ASNS,BHMT,BLNK,CCL3L3,CCL4,CCL5,CDC25C,CDKN1B,CLEC4E,CXCL2,CYP1A1,CYP2E1,ENTPD2,FAS,FBXO32,FOXO3,G6PC,Hamp/Hamp2,HLA-A,HSP90AA1,HSPA8,HSPE1,IER3,IGFBP1,IL1RN,IRS2,MYC,NDRG4,NUPR1,PEA15,PPARG,PPARGC1A,PRKAR2B,SEMA3E,SLC38A2,SPRR1A,UCP1,VLDLR	225 (20)
RORC	2.681	ligand-dependent nuclear receptor				2.14e-13	ACOT2,AKR1D1,ASNS,B3GALT1,BHMT,CCL5,CCNB1,CXCL2,CYP2B6,Cyp2c54 (includes others),CYP2C8,CYP2E1,CYP4A11,Cyp4a14,CYP4F8,CYP8B1,ELOVL7,G6PC,HSD3B1,IGFBP1,Keg1,RORC,SDR9C7,SLC25A24,Slco1a1,VLDLR
beta-estradiol		chemical - endogenous mammalian		-0.071	bias	3.18e-13	ABCB11,ACADM,Acot1,ADIPOQ,ADM2,ADRB3,ANXA3,APCDD1,AR,ARL4A,ARNT2,BBC3,BCL6,BLNK,BTG1,CCL4,CCL5,CCNB1,CCNG2,CDC25C,CDKN1B,CLCN3,COX6A2,CSTB,CXCL10,CXCL2,CYP1A1,CYP2B6,CYP2E1,CYP4F8,DHRS9,DUSP4,FADS3,FAS,FMO1,FMO5,FOSL1,FOXO3,G6PC,GAB2,GALNT7,GPC1,GPRC5A,GRB10,Hamp/Hamp2,HBP1,HLA-A,HSPA8,HSPB1,IER3,IFRD1,IGFBP1,IRS2,KITLG,KLF4,KLF6,KLF9,KYNU,LGALS3,LHFPL2,LOXL4,LPIN1,MAOA,MATN2,MET,MYC,NCAM1,NDRG2,…	268 (23)
ciprofibrate		chemical drug		-0.231		3.85e-13	ABCB11,Abcb1b,ACADM,ACOT2,AKR1C4,CAT,CSTB,CYP1A2,CYP26A1,Cyp2c54 (includes others),CYP2C8,CYP2E1,CYP4A11,Cyp4a14,FAM214A,G6PC,HPD,HSD3B1,IGFBP1,IMPACT,PPARG,QPCT,RGN,Slco1a1,UPP2	208 (21)
lipopolysaccharide		chemical drug	Activated	4.324	bias	1.7e-12	ABCB11,Abcb1b,ABCC2,ABCC4,ACADM,Acot1,ADIPOQ,AMPD3,ANXA3,AR,ARL4C,BCL6,BTG1,CCL3L3,CCL4,CCL5,Ccl7,CCNB1,CCNG2,CLEC4E,COL5A3,COX6A2,CSTB,CTH,CXCL10,CXCL2,CYP1A1,CYP1A2,CYP2B6,CYP2C8,CYP2E1,CYP4A11,DUSP4,DUSP8,FAS,FBXO32,GBP6,H2-T10,Hamp/Hamp2,HCAR2,HLA-A,Hmga2,HMGCS2,Hrk,HSPA4L,HSPA8,HSPB1,IER3,Ifi202b,IFRD1,IGFBP1,IL1RN,IL21R,ITGA3,KLF4,KLF6,KYNU,LGALS3,LY96,MCM10,MET,MYC,NFIL3,NGF,NR4A2,NR4A3,NU…	234 (18)
TNF		cytokine	Activated	3.803	bias	2.3e-12	ABCB11,Abcb1b,ABCC2,ACADM,ADIPOQ,ADRB3,AMPD3,AQP9,AR,ARHGAP22,BBC3,BBOX1,BCKDHA,BCL6,BTG1,C10orf10,CAT,CCL3L3,CCL4,CCL5,Ccl7,CDC25C,CLEC4E,CRY1,CXCL10,CXCL2,CYP1A1,CYP2C8,CYP2E1,DCBLD2,DDIAS,DPYS,DUSP4,EMP2,FAS,FBXO32,FMO1,FOSL1,GBP6,GDF15,Hamp/Hamp2,HLA-A,Hrk,HSPA8,IER3,IGFBP1,IL1RN,IL21R,IRS2,KITLG,KLF4,KLF6,KLHL21,KYNU,LAMC2,LGALS3,LY96,MET,MMP28,MNT,MYC,NCAM1,NGF,NR4A2,NR4A3,NR6A1,NRIP1,P2RX5…	238 (19)
PPARA		ligand-dependent nuclear receptor	Activated	4.608	bias	4.89e-12	ACADM,Acot1,ACOT2,Acot5,Acot6,ADIPOQ,ADRB3,Akr1b7,AQP9,ASNS,CAT,CCNB1,CHRNA2,CROT,CSAD,CTH,CTSE,CYP1A1,CYP2B6,Cyp2c40 (includes others),Cyp2c54 (includes others),CYP2C8,CYP4A11,Cyp4a14,CYP8B1,G6PC,H2-T10,HMGCS2,HPD,HSD3B1,IGFBP1,IL1RN,MYC,PBLD,PPARG,PPARGC1A,PRC1,QPCT,RAD51B,RTN4,TLR5,UCP1,VNN1	145 (16)
cisplatin		chemical drug		0.965	bias	5.27e-12	Abcb1b,ABCC2,ABCC4,ACADM,ASNS,ATG14,ATXN1,BBC3,CAT,CCL5,CCNB1,CCNG2,CDKN1B,CUL9,CXCL10,CYP26A1,FADS3,FAS,FOSL1,G6PC,GDF15,GMDS,GML,GPNMB,GSTM1,HYAL1,IER3,IGFBP1,KLF12,LAMC2,LGALS3,LPIN1,MAOA,MET,MNT,MYC,NCAM1,NREP,NRIP1,PLK3,PPARGC1A,PROCR,Pvr,RAD51B,RB1,RGN,SLC7A6,Slco1a1,ST6GAL1,STMN1,TFAP2A,TGIF1,TP53INP1,USP2	259 (21)
pirinixic acid		chemical toxicant	Activated	5.047	bias	5.49e-12	ACADM,ACMSD,Acot1,ACOT2,Acot5,ADH4,AQP9,ASNS,ATP11A,CAT,CCL5,CCNB1,CDKN1B,CYP1A1,CYP1A2,CYP2B6,Cyp2c40 (includes others),Cyp2c54 (includes others),CYP2C8,CYP4A11,Cyp4a14,CYP8B1,FAS,G6PC,GBE1,GRPEL2,H2-T10,HMGCS2,HSP90AA1,HSPB1,HSPE1,IL1RN,KLF11,LGALS3,MET,MYC,NUDT7,PPARG,PPARGC1A,RAD51B,RTN4,UCP1	215 (17)
carbon tetrachloride		chemical toxicant		1.239	bias	2.5e-10	ABCC2,ABCC4,BCKDHA,CAT,CCL3L3,CCL4,CCL5,CDKN1B,CXCL10,CYP1A2,CYP2E1,GDF15,GSTM1,HSP90AA1,HSPB1,IGFBP1,MYC,NDRG2,PDGFC,PPARG,RB1,RGN,S100A6,Slco1a1,SLCO1B3,TGFB2	240 (20)
POR		enzyme		-0.788	bias	2.64e-10	Acot1,ADH4,ANTXR2,APCDD1,ASNS,CSAD,CYP1A1,CYP1A2,CYP26A1,CYP2B6,CYP2C18,CYP2C8,CYP4A11,CYP8B1,FLVCR2,GSTM1,Gstm6,HLA-A,HSD3B1,NAT6,PPARG,RAD51B,TMEM229B,VNN1
FOXO3	1.584	transcription regulator	Activated	3.736	bias	3.28e-10	Acot1,ANXA3,AR,ATP6V0D2,BBC3,BCL6,BTG1,CAT,CCNB1,CCNG2,CDKN1B,CXCL10,EIF4EBP1,ELOVL7,ENO2,FBXO32,FOXO3,HBP1,HMGCS2,IER3,IGFBP1,IRS2,MET,MYC,NPNT,NUPR1,PPARGC1A,RTN4,TGFB2,TP53INP1,TXNIP,UBC	217 (24)
ATF4		transcription regulator	Activated	4.14	bias	3.85e-10	ASNS,BBC3,CDKN1B,CHAC1,CSRP3,CTH,EIF4EBP1,GDF15,GRB10,KLF4,KLF9,LGALS3,NUPR1,PEG3,PPARG,PYCR1,SLC38A2,SLC3A2,SLC6A9,SLC7A11,SNAI2,SOAT2
TGFB1		growth factor	Activated	3.364	bias	8.3e-10	ABCC2,Acot1,ADIPOQ,AQP9,ARHGEF2,ARL4A,ARNT2,ASNS,ATG14,ATXN1,BBC3,BCL6,BMP6,BTG1,CAT,CCL3L3,CCL4,CCL5,Ccl7,CCNB1,CCNG2,CDC25C,CDKN1B,CXCL10,CXCL2,DEPTOR,DUSP4,ELF4,ELMO1,FAS,FOXO3,GABBR1,GALM,GDF15,GPR108,GPRC5A,Hamp/Hamp2,HCAR2,HSP90AA1,HSPB1,IER3,IFRD1,IL1RN,IMPDH1,ITGA3,KITLG,KLF15,KLF4,KLF9,LAMC2,LGALS3,MAOA,MET,MITF,MPP6,MYC,NAT6,NCAM1,NDRG4,NGF,NR4A2,NR4A3,NUPR1,PDGFC,PI4K2B,PILRA,PIM1,PLAG…	278 (24)
IFNG		cytokine	Activated	3.338	bias	1.14e-09	Acot1,ADIPOQ,AQP9,ARNT2,ASNS,BBC3,BLNK,BMP6,BTG1,C10orf10,CAT,CCL3L3,CCL4,CCL5,Ccl7,CDKN1B,CHAC1,CLEC4E,CXCL10,CXCL2,CYP1A2,CYP2E1,DDIAS,ENTPD2,FAS,GAS6,GBP6,GDF15,GPR108,GRM8,HCAR2,HLA-A,Hrk,HSP90AA1,HSPA8,HSPB1,IER3,Ifi202b,IL1RN,IRS2,KITLG,KLF4,KLF6,KYNU,LAMC2,LGALS3,LY96,MITF,MYC,NCAM1,NDRG4,NGF,NTRK2,NUPR1,PAM,PEA15,PIM1,PPARG,PPARGC1A,PTPRN,RB1,RGN,RORC,RSAD2,SBF1,SLC1A3,SLC7A11,SNAI2,SPRR1…	230 (18)
NUPR1	3.243	transcription regulator	Activated	2.214	bias	1.24e-09	ALOXE3,BTG1,CDC25C,CDKN1B,CEP170B,CROT,DEPTOR,DUSP8,ENO2,ERMP1,FOXO3,GAB2,GABBR1,GDF15,IRS2,KIF11,KLF4,KLF6,LHFPL2,LMAN2L,MCM10,MYC,NFIL3,NR1D2,NUPR1,OSER1,P4HA2,PEA15,PER3,PIK3R1,PIM1,PLK3,RAB11FIP5,RUSC2,SAMD4A,SERF1A/SERF1B,STX3,SYNE2,TFAP2A,TNS3,ZFAND2A	173 (7)
thioacetamide		chemical toxicant	Activated	2.915	bias	1.87e-09	ABCC2,ABCC4,ACOT2,ADH4,ASNS,CHRNA2,CYP1A1,CYP1A2,CYP8B1,GPNMB,Hrk,IER3,IGFBP1,Keg1,LAMC2,LGALS3,MET,MYC,PLET1,Pvr,SCPEP1,SLC13A3,SLC7A11,SPRR1A,TGIF1,TYRO3,USP2	176 (7)
PTEN		phosphatase		0.633		3.54e-09	ABCC4,ADIPOQ,AR,BBC3,BTG1,CCL5,CCNB1,CDKN1B,CXCL10,CXCL2,EIF4EBP1,FAS,FOXO3,GMDS,Hmga2,IFRD1,IRS2,KIF3A,KLF6,KLHL24,LGALS3,MAPKAPK3,MET,MYC,NFIL3,NR4A2,PIK3R1,PIM1,PPARG,PPARGC1A,PTPRK,RAD51B,RB1,SBF1,SOX4,SRC,STEAP1,VNN1	223 (23)
TP53		transcription regulator		1.825		5.34e-09	Abcb1b,ABCC2,ADRB3,ANXA3,AR,ARHGEF2,ASNS,ATXN1,BBC3,BTG1,CAMK2D,CAT,CCL3L3,CCL4,CCNB1,CCNG2,CDC25C,CDKN1B,CEP170B,CSTB,CYP1A1,DDIAS,DHRS9,DUSP4,EDA2R,ELF4,FAS,FMO1,FOSL1,FOXO3,G6PC,GAS6,GDF15,GML,GSTM1,HSP90AA1,HSPA4L,HSPA8,HSPB1,HYAL1,IER3,IL21R,KITLG,KLF4,KLHL21,LGALS3,LPIN1,MAPK4,MET,MYC,NDRG2,NDRG4,NPNT,NR6A1,NUPR1,PDE4B,PDP1,PEA15,PEG3,PIK3R1,PIM1,PMM1,POLA1,PPARG,PRC1,PVT1,RACGAP1,RB1,RNASE…	217 (21)
E. coli B5 lipopolysaccharide		chemical - endogenous non-mammalian		0.493	bias	5.72e-09	AKR1C4,BCL6,BHMT,CAT,CCL3L3,CCL4,CCL5,Ccl7,CDKN1B,CXCL10,CXCL2,Cyp2a12/Cyp2a22,Cyp2c40 (includes others),Cyp2c54 (includes others),FMO1,G6PC,GNPNAT1,Hamp/Hamp2,HLA-A,IGFBP1,IL21R,PDE4B,PPARGC1A,SLCO1B3,TGFB2,TGIF1,UCP1	216 (16)
progesterone		chemical - endogenous mammalian		1.119	bias	6.35e-09	Acot1,ADIPOQ,AKR1C4,AMPD3,AMY2A,AR,ARL4A,BCL6,C9orf72,CCNB1,CDC25C,CDKN1B,CXCL10,CYP1A1,CYP26A1,CYP2B6,CYP2C8,CYP2E1,FMO5,GAS6,GRB10,HSPA8,IGFBP1,IRS2,KLF11,KLF9,LGALS3,LPIN1,MAOA,MYC,NCAM1,NDRG2,NFIL3,PEG3,PIK3R1,PPARG,RAB11FIP5,RNASE4,RTN4,S100A6,SPSB1,STEAP1,TGFB2,ZFHX3	243 (22)
AHR		ligand-dependent nuclear receptor		1.313		9.83e-09	ABCC4,Adh6-ps1,CCL5,CCNB1,CCNG2,CDC25C,CDKN1B,CXCL10,CYP1A1,CYP1A2,CYP2B6,CYP2C8,FAS,FOSL1,GAS6,HSP90AA1,IGFBP1,MATN2,MMD2,MYC,Pcp4l1,PDE4B,PLA2G12A,PMM1,POLA1,PPARG,RORC,SDR9C7,SNAI2,STEAP4,TGFB2	211 (22)
clofibrate		chemical drug	Activated	2.627	bias	1.59e-08	ABCC4,Acot1,ACOT2,CCNB1,CROT,CYP1A1,CYP1A2,CYP4A11,Cyp4a14,FAS,HMGCS2,IGFBP1,IL1RN,MYC,RTN4,Slco1a1	148 (8)
STAT6		transcription regulator		0.343		1.87e-08	Acot1,ANKRD55,AUH,BCL6,CCL3L3,CCL5,CDKN1B,Cmah,CTNS,CXCL10,CXCL2,CYP4A11,Cyp4a14,DDAH1,HMGCS2,HSD3B1,IL1RN,IRS2,MMP28,NFIL3,PDGFC,PPARGC1A,S100a11,SAMD4A,SERPINB6,ST6GAL1,UCP1,USP2	174 (16)
ethanol		chemical - endogenous mammalian		0.019	bias	2.6e-08	ACADM,ADH4,ADIPOQ,BHMT,CAT,CCL5,Ccl7,CDKN1B,CYP2B6,CYP2C8,CYP2E1,CYP4A11,DNTT,FAS,G6PC,Hamp/Hamp2,HLA-A,HSD3B1,IL1RN,Keg1,KLF6,KLHL24,LPIN1,MYC,NTRK2,PLK3,PPARG,PPARGC1A,SLC7A11,SYT1,TGFB2,TP53INP1	205 (22)
NFE2L2		transcription regulator	Activated	3.452	bias	2.78e-08	ABCB11,ABCC2,ABCC4,ATP6V0D2,BHMT,CAT,CCL5,CXCL10,CXCL2,Cyp2a12/Cyp2a22,Cyp4a14,ESD,FMO1,FOXO3,GBE1,GSTM1,Gstm6,GSTO1,HSD3B1,HSP90AA1,IFRD1,IL1RN,IMPDH1,PPARG,PPARGC1A,SLC30A4,SLC6A9,SLC7A11,SLCO1B3,SNAI2,SYT1,UBC,UCP1,Xlr3c (includes others)	187 (16)
PD98059		chemical - kinase inhibitor	Inhibited	-2.783	bias	4.32e-08	ABCC2,ADIPOQ,AR,BBC3,BCL6,CCL3L3,CCL4,CCL5,CCNB1,CDC25C,CDKN1B,CXCL10,CXCL2,CYP1A1,DCBLD2,DUSP4,DYRK1B,ENO2,FOSL1,Hmga2,IER3,IGFBP1,IL1RN,MET,MITF,MYC,NGF,PIK3R1,PIM1,PLAGL1,PPARG,RB1,RNASE4,SLC38A2,SLC3A2,SNAI2,SPRR1A,ST6GAL1,TXNIP,UCP1	233 (21)
nitrofurantoin		chemical drug		0.212		4.67e-08	ABCB11,ABCC2,ACADM,ASNS,CAT,CCL3L3,CXCL10,CYP4A11,FAS,GPNMB,GSTM1,Gulo,HMGCS2,IER3,IFRD1,IGFBP1,LGALS3,MET,MYC,STMN1
GPD1		enzyme				5.34e-08	ABCC4,ACOT2,Akr1b7,ASNS,BCL6,CYP2B6,CYP2C8,FADS3,FAM129A,Hamp/Hamp2,NUDT7,PI4K2B,SERPINE2,Sult2a8,VLDLR
FOXO1		transcription regulator	Activated	3.257	bias	6.23e-08	ADIPOQ,ANXA3,AQP9,AR,ATG14,ATP6V0D2,BACH2,BLNK,CAT,CCL4,CCNB1,CCNG2,CDKN1B,CTSE,CXCL10,EIF4EBP1,ELOVL7,FAS,FBXO32,G6PC,HPD,IER3,IGFBP1,IRS2,ITGA3,KIF11,KLF4,MYC,PPARG,PPARGC1A,PRC1,SLC25A24,TXNIP,UCP1	238 (23)
IL10RA		transmembrane receptor		0.943		6.25e-08	CACHD1,CCL5,CLCN7,CLEC4E,CTH,CTSE,CYP2C18,Cyp2c40 (includes others),EMP2,FADS3,FAS,GAS6,GBP6,GSTM1,Gstm6,HCAR2,HLA-A,HSPA8,IL1RN,KITLG,NDRG2,PAM,PPARGC1A,PROCR,RSAD2,SERPINB6,SLC7A11,ZC3H12C	129 (9)
SLC25A13		transporter				7.14e-08	ABCC4,ACOT2,Akr1b7,ASNS,BCL6,CYP2B6,CYP2C8,FADS3,FAM129A,Hamp/Hamp2,NUDT7,PI4K2B,SERPINE2,Sult2a8,VLDLR
dihydrotestosterone		chemical - endogenous mammalian	Activated	3.142	bias	7.32e-08	ABCC4,ADIPOQ,ADRB3,Akr1b7,AR,CCNB1,CDKN1B,COL5A3,CYP4A11,DDIAS,EIF4EBP1,ELOVL7,FBXO32,GAS6,HLA-A,HSP90AA1,HSPB1,IRS2,MCM10,MYC,PAM,PEA15,PLAGL1,PPARG,RB1,RGN,S100a11,S100A3,SERPINB6,SERPINE2,SLC19A2,SLC1A3,SLC3A2,SLC7A6,Slco1a1,SNAI2,TACC2,TGFB2,VLDLR	233 (23)
Insulin		group		-0.548		8.3e-08	ACADM,ADIPOQ,ADRB3,AQP9,CCL4,CCNG2,CDKN1B,COX6A2,CTH,CYP1A1,CYP1A2,DUSP4,FBXO32,G6PC,GRB10,IGFBP1,IRS2,KLF4,LPIN1,MAOA,MYC,NFIL3,NR4A2,NR4A3,PIK3R1,PPARG,PPARGC1A,PTPRN,SLC38A2,UCP1,VLDLR	220 (19)
diethylnitrosamine		chemical toxicant		-0.466		1.15e-07	Abcb1b,CDKN1B,CSTB,CYP26A1,Cyp2c54 (includes others),CYP2C8,CYP4A11,FAM214A,HSD3B1,IGFBP1,MYC,PPARGC1A,QPCT,UPP2
Cg		complex	Activated	3.756	bias	1.19e-07	5530601H04Rik,Abcb1b,Akr1b7,APCDD1,AR,ARHGAP22,BHMT,BTG1,Ccl7,CDKN1B,CXCL10,CYP26A1,FAS,G6PC,GBP6,GPC1,HLA-A,HSD3B1,IER3,IRS2,KCNT2,KLF4,MCM10,NRIP1,PPARG,S100A6,SEMA3E,SPRR1A,STEAP1,TGFB2	246 (21)
Creb		group	Activated	3.064	bias	1.51e-07	ADIPOQ,ANTXR2,BBC3,BMP6,COX6A2,CTH,CXCL10,DUSP4,FAS,FOSL1,Foxn3,G6PC,GABBR1,GDPD3,IER3,MITF,NR4A3,PDE4B,POLA1,PPARG,PPARGC1A,PYCR1,SLC7A11,SOX4,UBC,UCP1,WISP1	260 (25)
APP		other	Activated	2.242	bias	1.59e-07	BBC3,BMP6,CAMK2D,CAT,CCL3L3,CCL4,CCL5,Ccl7,CCNG2,CRYM,CXCL10,CXCL2,DDAH1,DYRK1B,ENO2,ERMP1,FBXL20,FOXO3,GBP6,GDF15,GLIS3,GPC1,HCAR2,Hrk,HSP90AA1,HSPA8,HSPB1,HSPE1,IRS2,ITGA3,KYNU,LGALS3,LHFPL2,MCM10,MYC,NAPB,NR4A2,Pcp4l1,PDE4B,PEA15,PIK3R1,PPARG,RPGR,RSAD2,SLC13A3,SLC7A11,ST6GAL1,STMN1,TLR5,TP53INP1,UBC,YPEL3,ZFHX3	212 (18)
hydrogen peroxide		chemical - endogenous mammalian	Activated	3.217	bias	1.61e-07	Abcb1b,ADIPOQ,AR,BBC3,CAT,CCL3L3,CCL4,CCNB1,CDC25C,CDKN1B,CYP1A1,CYP1A2,DDIAS,DUSP4,DUSP8,FAS,FBXO32,FOSL1,FOXO3,GDF15,HMGCS2,KITLG,KLF4,MITF,MYC,NFIL3,NGF,PIM1,PPARG,PPARGC1A,RIOK3,SLC7A11,SNAI2,STMN1,TP53INP1,TXNIP	238 (23)
TRPV4		ion channel		1.014	bias	1.82e-07	CCL3L3,CCL5,Ccl7,CXCL10,CXCL2,FAS,PPARGC1A,UCP1	133 (12)
U0126		chemical - kinase inhibitor	Inhibited	-2.156	bias	1.87e-07	ABCB11,ADIPOQ,ARHGEF2,BMP6,CCL3L3,CCL4,CCL5,CCNG2,CDKN1B,CXCL10,CXCL2,CYP1A1,CYP2B6,CYP2E1,DDAH1,DUSP4,DYRK1B,EIF4EBP1,FOSL1,GDF15,IER3,ITGA3,KDSR,MET,MYC,NR4A2,NR4A3,NREP,PLAGL1,PPARG,RORC,SNAI2,SPRR1A,TGFB2,UBC,WISP1	185 (19)
AMPK		complex		0.961		2.01e-07	ADIPOQ,AR,CAT,CCNB1,CXCL10,CYP2B6,DUSP4,FBXO32,FOXO3,G6PC,IL1RN,LPIN1,PPARG,PPARGC1A,SLC6A8,UCP1	183 (21)
1,4-bis[2-(3,5-dichloropyridyloxy)]benzene		chemical toxicant	Activated	2.266	bias	2.12e-07	ABCC2,ABCC4,CCNB1,CYP1A2,CYP2B6,CYP8B1,EIF4EBP1,G6PC,LEAP2,PAPSS2,RTN4,Slco1a1,SLCO1B3,STEAP4,WISP1	18 (2)
acetaminophen		chemical drug		1.329	bias	2.16e-07	ABCB11,ABCC2,ABCC4,ACADM,BCKDHA,CAT,CCL3L3,CXCL10,CXCL2,CYP1A2,CYP2E1,CYP4A11,FAS,Gulo,HMGCS2,IFRD1,IGFBP1,MYC,NDRG2,Slco1a1	210 (16)
TNFSF11		cytokine	Activated	4.797	bias	2.76e-07	AQP9,ATP6V0D2,CCL3L3,CCL4,CCL5,Ccl7,CDKN1B,CLEC4E,CREBRF,CYP1A1,CYP1A2,FAS,FOSL1,GRB10,IER3,IFRD1,IL1RN,MYC,NFIL3,PIM1,RACGAP1,SRC,STMN1,ZC3H12C	214 (20)
thapsigargin		chemical toxicant		1.965	bias	2.76e-07	Abcb1b,ADIPOQ,AR,ASNS,BBC3,BCL6,CCL3L3,CCNG2,CHAC1,CXCL10,CXCL2,KLF4,LONP1,LPIN1,MET,MYC,NFIL3,NGF,NR4A3	219 (22)
NR1I2		ligand-dependent nuclear receptor		0.699	bias	2.84e-07	Abcb1b,ABCC2,BHMT,CTH,CYP1A1,CYP1A2,CYP2B6,CYP2C8,CYP4A11,FMO5,GSTM1,Gstm6,Gulo,Hamp/Hamp2,HMGCS2,PAPSS2,PPARG,SLCO1B3	239 (12)
LEP		growth factor	Activated	3.73	bias	3.31e-07	ABCB11,ACADM,ADIPOQ,ADRB3,AQP9,AR,CCL3L3,CCL5,CDKN1B,CROT,CXCL10,Cyp2a12/Cyp2a22,CYP2C18,Cyp2c54 (includes others),CYP2C8,CYP2E1,CYP4A11,Cyp4a14,FAS,FMO5,FOXO3,G6PC,IL1RN,IRS2,KIF3A,MYC,NPR2,PPARG,PPARGC1A,RORC,STEAP4,TTPA,UCP1	187 (19)
PPARG	2.405	ligand-dependent nuclear receptor	Activated	3.591	bias	3.97e-07	Abcb1b,ACADM,ADIPOQ,ADRB3,ARL4D,BCL6,CAT,CCL5,CXCL2,CYP26A1,CYP4A11,Cyp4a14,EIF4EBP1,ENO2,FOSL1,G6PC,GDF15,HMGCS2,IGFBP1,IRS2,KLF11,KLF4,KLF6,MKNK2,PEA15,PMM1,PPARG,PPARGC1A,RORC,S100a11,SPRR1A,UCP1,VLDLR,VNN1	193 (22)
bromobenzene		chemical toxicant		1.342		4.39e-07	ABCC2,BHMT,CYP1A2,CYP2B6,CYP2E1,Cyp4a14,FMO1,GSTM1,HSP90AA1,HSPB1,LONP1,MYC
AGT		growth factor		1.225	bias	4.97e-07	ADIPOQ,ANXA3,ARHGEF11,BMP6,CAT,CCL3L3,CCL4,CCL5,CDKN1B,CXCL10,CXCL2,CYP2E1,CYP4A11,Cyp4a14,Foxn3,FOXO3,GABBR1,Gstm6,HSD3B1,HSPB1,KITLG,MATN2,MYC,NGF,NR4A2,NREP,PIK3R1,PPARG,PPARGC1A,SOX4,TGFB2,TXNIP,ZCCHC11	223 (19)
PSEN1		peptidase		0.253		5.07e-07	AMY2A,CAMK2D,CCL3L3,CCL4,CCL5,CRYM,CXCL2,ENO2,ERMP1,FOXO3,HSP90AA1,HSPA8,HSPE1,IMPACT,MCM10,MYC,NAPB,NCAM1,NUPR1,Pcp4l1,PEA15,PER3,PIK3R1,PPARG,PRC1,RPGR,SLC38A2,SRC,STMN1,UBC	242 (22)
CTNNB1		transcription regulator	Activated	3.676	bias	5.61e-07	ADIPOQ,APCDD1,AR,ARL4A,BBC3,CASC4,Ccl7,CDKN1B,CXCL2,CYP1A1,CYP1A2,CYP2E1,CYP8B1,ELMO1,ENO2,FAS,FOSL1,HSPE1,IFT57,JMY,LAMC2,LGALS3,MFGE8,MITF,MYC,NCAM1,NDRG2,NR6A1,NUDT7,OLIG1,PDE4B,PEG3,PIK3R1,PPARG,QPCT,RGN,SEMA3C,SERPINE2,Slco1a1,SMS,SNAI2,SOX4,TGIF1,WISP1,YPEL3	247 (24)
allopurinol		chemical drug	Activated	2.514	bias	5.95e-07	ABCC2,ASNS,CAT,CXCL10,GPNMB,IER3,IGFBP1,LAMC2,LGALS3,MYC,Pvr,TGIF1,TXNIP	140 (10)
IL1B		cytokine	Activated	2.492	bias	7.11e-07	ABCB11,ABCC2,AMPD3,CAT,CCL4,CCL5,Ccl7,CXCL10,CXCL2,CYP1A1,CYP1A2,CYP2B6,CYP2E1,CYP8B1,DDIAS,FAM129A,FAS,FOSL1,GAS6,GBP6,GDF15,Hamp/Hamp2,HLA-A,Hrk,HSPB1,IER3,IFRD1,IGFBP1,IL1RN,IRS2,LAMC2,LY96,MYC,NFIL3,NGF,NR4A2,NR4A3,PDE4B,PIM1,PLK3,PPARG,PPARGC1A,PTPRN,RORC,RSAD2,S100A6,SAA2-SAA4,SLC1A3,SLC7A11,Slco1a1,TXNIP	216 (17)
tetrachlorodibenzodioxin		chemical toxicant		1.438		7.34e-07	ABCC2,ACOT2,AR,ARNT2,ASNS,BACH2,BLNK,BTG1,CCL5,CDKN1B,CYP1A1,CYP1A2,CYP2C18,CYP4A11,FAS,H2-T10,HSPA8,IGFBP1,MYC,Pcp4l1,PDE4B,PLA2G12A,PLAGL1,PMM1,PRKAR2B,SRC,STEAP4,TGFB2,VLDLR	227 (21)
CREB1		transcription regulator	Activated	2.849	bias	7.37e-07	Abca8a,ALOXE3,CCL4,CCNB1,CDK19,CRYM,CXCL2,ERC2,ESD,FOXO3,G6PC,GPNMB,HLA-A,IER3,Ifi202b,IMPACT,IRS2,KLF4,MKNK2,MYC,NFIL3,NR4A2,NR4A3,NREP,PAM,PPARG,PPARGC1A,PTPRN,Pvr,RB1,RRAS2,SEC63,SLC35G2,SMS,STMN1,TFAP2A,TGIF1,UCP1	190 (13)
2-amino-5-azotoluene		chemical toxicant	Activated	2.236	bias	8.95e-07	ABCC2,ABCC4,CYP2B6,CYP2C8,MYC
NR1I3		ligand-dependent nuclear receptor	Activated	3.601	bias	9.95e-07	ABCC2,ABCC4,CYP1A2,CYP2B6,CYP2C8,CYP8B1,EIF4EBP1,GSTM1,LEAP2,MYC,PAPSS2,SLCO1B3,STEAP4,WISP1
NCOA2		transcription regulator		0.633	bias	1.12e-06	ABCB11,ADIPOQ,AR,CCL3L3,CCL4,CCL5,CXCL10,CYP1A1,CYP2B6,G6PC,HCAR2,PPARG	289 (25)
INS		other		-0.299		1.13e-06	ACADM,AQP9,CAT,DEPTOR,EIF4EBP1,FADS3,FAS,FOSL1,G6PC,GRB10,IER3,IGFBP1,IRS2,PPARG,PPARGC1A,UCP1,VLDLR	235 (21)
troglitazone		chemical drug		1.913		1.13e-06	ACADM,Acot1,ACOT2,ADIPOQ,ADRB3,AR,BCKDHA,C9orf72,CCL5,CCNB1,CDKN1B,CXCL10,CYP1A1,CYP2B6,ENO2,FOSL1,GDF15,IFRD1,KLF4,MYC,NR4A3,NRIP1,PIK3CB,PPARG,PPARGC1A,RACGAP1,RB1,TGIF1,UCP1	247 (23)
ZBTB20		transcription regulator		0		1.28e-06	ADH4,Akr1b7,CYP1A2,CYP2B6,Cyp2c54 (includes others),CYP2C8,G6PC,GAS6,IGFBP1,PPARGC1A	104 (7)
PXR ligand-PXR-Retinoic acid-RXRα		complex	Activated	2.948	bias	1.28e-06	ABCB11,ABCC2,CAT,CYP1A2,CYP2B6,CYP2C8,GSTM1,PAPSS2,SLCO1B3
JUN		transcription regulator		1.439	bias	1.59e-06	Abcb1b,AR,ASNS,BBC3,BTG1,CDKN1B,CSTA,CXCL10,CYP8B1,FAS,FLNC,FOSL1,FOXO3,GAS6,Hrk,IGFBP1,IRS2,LGALS3,MET,MYC,NCAM1,NGF,PEA15,PLAGL1,PTPRN,RGN,SLC38A2,SNAI2,SPRR1A,STMN1,UCP1,WNT9A	237 (23)
testosterone		chemical - endogenous mammalian		-0.615	bias	1.63e-06	Abca8a,ADIPOQ,Akr1b7,ANXA3,AR,CAT,CDKN1B,CLCN3,COX6A2,CYP2E1,EIF4EBP1,FAS,FOSL1,GPC1,HMGCS2,IGFBP1,IRS2,MAOA,NGF,PDE5A,PIK3R1,PPARG,SLC6A9,Slco1a1,STX3,TGFB2,TMEM144	272 (22)
carboplatin		chemical drug	Activated	3.148	bias	1.85e-06	ABCC2,ASNS,GPNMB,IER3,IGFBP1,LAMC2,LGALS3,MYC,Pvr,TGIF1	157 (7)
methapyrilene		chemical drug		0		1.89e-06	ACADM,BCKDHA,BHMT,CAT,CYP4A11,GSTM1,Gulo,HMGCS2,IFRD1,IGFBP1,KYNU,MYC,PDP1,Pvr,SLC3A2,STMN1
IRS1		enzyme		-0.278	bias	1.91e-06	ADIPOQ,BMP6,FBXO32,FMO1,G6PC,IGFBP1,IRS2,MYC,PIK3R1,PPARG,PPARGC1A,RHOU,SNAI2,UCP1,WISP1	193 (22)
CHUK		kinase	Activated	2.993	bias	1.97e-06	AMPD3,CCL3L3,CCL4,CCL5,CCNB1,CDKN1B,CXCL10,CXCL2,ENAH,FAS,HLA-A,HSP90AA1,IL1RN,MYC,NGF,NR6A1,RB1,SEMA3C,SERPINE2,SRC	182 (14)
ESR1		ligand-dependent nuclear receptor		-0.011		2.09e-06	ABCB11,ANXA3,AQP9,AR,ARHGEF11,ARHGEF2,ARL4D,ATP11A,BCL6,CAMK1,CCL4,CCNB1,CCNG2,CCP110,CDKN1B,CLCN3,CLN8,CPE,CSAD,CTNS,CYP1A1,CYP8B1,DCBLD2,DCDC2,DUSP4,ENAH,FAS,FOSL1,GALNT7,HSP90AA1,HYAL1,IER3,Ifi202b,IFRD1,IRS2,JMY,KLHL24,LOXL4,MYC,NDC1,NR1D2,POLA1,PPARGC1A,PYCR1,RAD51B,RB1,RORC,RSAD2,SEC63,SEMA3C,SERPINB6,SHC2,SLC38A2,SLC3A2,SLC6A8,SLC7A11,Slco1a1,SNAI2,SOX4,SPRR1A,STEAP1,STX3,TGFB2,TNS3,TXNIP,…	270 (25)
FOS		transcription regulator	Activated	2.519	bias	2.1e-06	AKR1D1,AMIGO1,CAMK2D,CAT,CCL5,CDON,CSTA,CTH,ENAH,FOSL1,FOXO3,G6PC,Hrk,HSD3B1,IGFBP1,IRS2,KITLG,KLF6,LGALS3,MAOA,MET,MYC,NAT6,NFIL3,NGF,NRIP1,PIK3CB,PLAGL1,PTPRN,S100A3,SEMA3E,SERPINE2,SNAI2,STMN1,STX11,SYT1	168 (11)
NR1H4		ligand-dependent nuclear receptor		0.125		2.55e-06	ABCB11,Abcb1b,ABCC2,ABCC4,Akr1b7,CYP2B6,CYP8B1,DDAH1,G6PC,MYC,NDRG2,PPARG,PPARGC1A,Slco1a1,SLCO1B3,TXNIP,UCP1	240 (22)
streptozocin		chemical drug	Activated	3.42		2.63e-06	ABCB11,ACMSD,AQP9,AR,CAT,CCL3L3,CYP2E1,CYP4A11,Cyp4a14,FAS,FBXO32,G6PC,IGFBP1,IRS2,LGALS3,PPARG,PPARGC1A,PTPRN,UBC,UCP1	243 (21)
Ccl2		cytokine		1.802	bias	2.64e-06	ADIPOQ,ADRB3,CCL3L3,CCL4,CCL5,Ccl7,CXCL10,CXCL2,KLF4,PPARG	187 (15)
BMS-690514		chemical drug		-1.414	bias	2.75e-06	BBC3,CCNB1,CDKN1B,HSP90AA1,HSPA8,HSPE1,MCM10,PPARG	137 (7)
TERC		other				2.75e-06	CCL5,CDKN1B,CRY1,CYP2C8,CYP4A11,MCM10,PRC1,UPP2
ADRB		group		-1.508	bias	2.76e-06	CDKN1B,CXCL10,CXCL2,FAM214A,FAS,GDF15,KLF4,LPIN1,NR4A2,NR4A3,PPARGC1A,RSAD2,SLC6A9,SLC7A11,UCP1,YPEL3	230 (26)
bezafibrate		chemical drug	Activated	3.386	bias	2.82e-06	ABCB11,ACADM,Acot1,ACOT2,ADIPOQ,CAT,CCNB1,CROT,Cyp4a14,LGALS3,PPARG,PPARGC1A,UCP1	193 (15)
NR3C1		ligand-dependent nuclear receptor		-0.152		2.96e-06	ATXN1,BCKDHA,BCL6,BTG1,CAT,CCL3L3,CCL4,CCL5,CXCL10,CXCL2,CYP2C8,FOXO3,G6PC,HCAR2,HMGCS2,IER3,IGFBP1,JADE1,KLF9,MAOA,MKNK2,MYC,NFIL3,PDE4B,PEA15,PIK3CB,PIK3R1,PLAGL1,POGK,PPARG,RB1,RTN4,SEMA3C,SLC19A2,SLC25A33,SLC7A6,SNAI2,SOX4,TLR5,ZNF346,ZNF48	250 (26)
SULT2B1		enzyme		0.919	bias	3.01e-06	CCNB1,FAS,MYC,VLDLR
CXCL2	1.016	cytokine		1.706	bias	3.01e-06	CCL3L3,CCL4,CCL5,CXCL10,CXCL2,IFRD1	149 (15)
pioglitazone		chemical drug	Activated	2.85		3.03e-06	ADIPOQ,ADRB3,CAT,CDKN1B,CXCL10,CYP2B6,FOSL1,IL1RN,IRS2,KLF4,LPIN1,NR4A3,PPARG,PPARGC1A,RB1,UCP1,VLDLR	193 (23)
CEBPD		transcription regulator		0.643	bias	3.17e-06	ASNS,CCL3L3,CCNB1,CDKN1B,CYP1A1,CYP2E1,MITF,MYC,NGF,PPARG,RB1,UCP1,VLDLR	232 (22)
paclitaxel		chemical drug		1.929	bias	3.28e-06	ARHGEF2,CCNG2,CXCL10,CXCL2,CYP1A1,CYP2C8,CYP2E1,DDAH1,DUSP4,FAS,FOSL1,FOXO3,GDF15,HLA-A,IER3,ITGA3,KDSR,MYC,NREP,RB1,SNAI2,STMN1,TFAP2A,TP53INP1	252 (24)
AGN194204		chemical drug	Activated	2.525	bias	3.59e-06	Acot1,Akr1b7,ARL4C,CAMK2D,CCL3L3,CCL4,CCNB1,CCNG2,Cyp2c54 (includes others),Cyp4a14,IRS2,KLF6,MYC,NRIP1,PIM1,PRC1,SLC3A2
IL6		cytokine		0.997	bias	3.87e-06	ABCB11,ABCC2,ARL4C,BBC3,BCL6,BMP6,CCL3L3,CCL4,CCL5,CCNB1,CDC25C,CDKN1B,CLEC4E,CXCL10,CXCL2,CYP1A1,CYP1A2,CYP2B6,CYP2C8,CYP2E1,ENO2,FAS,G6PC,Hamp/Hamp2,HLA-A,Ifi202b,IGFBP1,IL1RN,KIF11,MET,MYC,NGF,PIM1,PPARG,RB1,RORC,Slco1a1,SRC,STEAP4,TBC1D9,TLR5,Tnfrsf22/Tnfrsf23,VLDLR	212 (16)
PTGER4		g-protein coupled receptor		-0.29		3.97e-06	CCL3L3,CCL4,Ccl7,CCNG2,CXCL10,DYRK1B,FBXL20,GBP6,GLIS3,HCAR2,LHFPL2,RSAD2,SLC13A3,ST6GAL1,TP53INP1,YPEL3	132 (7)
CEBPA		transcription regulator		1.732	bias	4.26e-06	Abcb1b,ADIPOQ,ADRB3,APCDD1,ARL4C,ASNS,BHMT,BTG1,CCL4,CYP2B6,FOXO3,G6PC,Hamp/Hamp2,IER3,IL1RN,IRS2,MYC,NFIL3,NR4A2,PPARG,PPARGC1A,RIN1,SEMA3E,SPRR1A,STEAP4,TFAP2A,TGFB2,UCP1,VLDLR,ZMIZ1	227 (21)
rifampin		chemical drug		1.705	bias	4.33e-06	ABCB11,ABCC2,C9orf72,CXCL10,CYP1A1,CYP1A2,CYP2B6,CYP2C8,CYP2E1,CYP4A11,CYP8B1,FMO5,IFRD1,MATN2,RACGAP1,TBC1D9	220 (15)
8-(4-chlorophenylthio)-guanosine-3', 5'-cyclic monophosphate		chemical reagent		0.928		4.53e-06	CCL3L3,Ccl7,CDKN1B,PPARG,PPARGC1A,UCP1	170 (18)
vancomycin		biologic drug	Activated	2.238	bias	4.94e-06	ASNS,CAT,CXCL2,GPNMB,IER3,IGFBP1,LAMC2,LGALS3,MYC,Pvr,RTN4,TGIF1
MYC	2.04	transcription regulator		0.973	bias	5.12e-06	ABCC4,APCDD1,AR,ARHGAP22,ASNS,BBC3,BCL6,CCNB1,CCNG2,CDC25C,CDKN1B,CHRNB1,CSTB,CXCL10,CYP26A1,DNTT,DUSP4,EIF4EBP1,FAM129A,FAS,FBXO32,FOSL1,G6PC,GPC1,HLA-A,HSP90AA1,HSPB1,HSPE1,IER3,IMPACT,ITGA3,KLF4,KLF6,MITF,MNT,MYC,NCAM1,NDRG2,NGF,OLIG1,PAM,PEG3,PYCR1,RB1,RSAD2,S100A6,SCPEP1,SERPINE2,SLC3A2,SMS,SPRR1A,STMN1,TGFB2,TNS3,TXNIP,VLDLR,WISP1	239 (22)
androgen		chemical drug		-1.017		5.41e-06	AR,BMP6,CDC25C,CDKN1B,ENO2,FOSL1,FOXO3,MYC,NR6A1,NTRK2,PIK3R1,PIM1,PTPRK,SOX4,STEAP1,TACC2,VNN1	244 (23)
cyclophosphamide		chemical drug	Activated	2.057	bias	6.55e-06	CAT,CYP2B6,FAS,IER3,IGFBP1,KITLG,LAMC2,LGALS3,MYC,NGF,TGIF1	214 (17)
thiazolidinedione		chemical drug	Activated	2.395	bias	6.64e-06	ADIPOQ,IRS2,NR4A2,NR4A3,PIK3R1,UCP1	251 (24)
Fcor		enzyme		-1.976	bias	6.88e-06	CAT,CCNG2,CDKN1B,PPARGC1A,RB1	117 (11)
forskolin		chemical toxicant	Activated	3.847	bias	7.04e-06	ADIPOQ,Akr1b7,ARL4C,CCL5,CCNB1,CDKN1B,CXCL2,ESD,FAS,FLNC,FOSL1,G6PC,GAB2,HSD3B1,IER3,Ifi202b,IGFBP1,IRS2,ITGA3,KITLG,KLF4,MET,MFGE8,MITF,MYC,NFIL3,NGF,NR4A2,NR4A3,NTRK2,P4HA2,PDE4B,PLAGL1,PPARGC1A,PRKAR2B,PTPRN,Pvr,SLC7A11,TXNIP,UCP1	190 (19)
ACTL6A		other		-0.816		7.22e-06	BBC3,CCNB1,CDC25C,CDKN1B,FAS,MYC,TP53INP1	156 (10)
TO-901317		chemical reagent		-0.025	bias	7.4e-06	ABCA8,Acot1,Akr1b7,CCNB1,CDKN1B,CFHR1,CYP4A11,Cyp4a14,CYP8B1,FMO1,FMO5,G6PC,GBE1,HMGCS2,HSD3B1,LGALS3,PPARG,SAA2-SAA4,UCP1,VLDLR	178 (14)
cholic acid		chemical - endogenous mammalian		-0.623		7.48e-06	ABCB11,ABCC2,ABCC4,CYP2B6,CYP4A11,Cyp4a14,CYP8B1,G6PC,PPARGC1A,Slco1a1,SLCO1B3	141 (11)
ursodeoxycholic acid		chemical - endogenous mammalian	Activated	2.524	bias	8.14e-06	ABCB11,ABCC2,CXCL10,CYP1A1,CYP2B6,CYP2E1,CYP4A11,LGALS3,SLCO1B3,TGFB2	177 (17)
CD38		enzyme	Activated	2.867	bias	8.56e-06	ASNS,BCL6,CLCN3,EIF4EBP1,GBE1,KIAA1147,LGALS3,NCAM1,NFIL3,PIM1,PPARGC1A,PYCR1,RRAS2,S100A6,TMED5,UCHL3
NR1H3		ligand-dependent nuclear receptor		-1.294		8.61e-06	ADRB3,ARL4C,CCL4,CCL5,Ccl7,CDKN1B,CXCL10,G6PC,IL1RN,PPARG,PPARGC1A,RB1,UCP1	208 (22)
gentamicin C		chemical drug	Activated	3.162	bias	9.44e-06	ABCC2,ASNS,GPNMB,IER3,IGFBP1,LAMC2,LGALS3,MYC,Pvr,TGIF1
TP73		transcription regulator		1.826	bias	9.48e-06	ARL5C,AUH,BBC3,CCNB1,CCNG2,CDC25C,CDKN1B,CTH,CXCL2,FAS,FOXO3,GAB2,GPNMB,IER3,KLHL21,MMP28,NCAM1,NUPR1,PROCR,RB1,SERPINB6,SERPINE2,SNAI2,STMN1,SYNE2	232 (22)
cigarette smoke		chemical toxicant		1.727	bias	9.59e-06	Abcb1b,CAT,CCL3L3,CCL4,CDC25C,CXCL10,CXCL2,CYP1A1,CYP1A2,CYP2B6,CYP2E1,ESD,FOSL1,FOXO3,HSP90AA1,KITLG,KLF4,PPARG,SLC6A9,UBC	214 (22)
HNF1A		transcription regulator	Activated	3.501	bias	9.61e-06	ABCC2,ADH4,AKR1C4,AQP9,BACH2,BCL6,CASC4,CDKN1B,COX6A2,CYP1A2,CYP2E1,FAS,FMO1,G6PC,GBE1,GMDS,HCAR2,IGFBP1,KLF11,RNASE4,SFXN2,SLC26A1,Slco1a1,SLCO1B3,SOAT2,SRC,TEF,UGT2B10,VLDLR,YPEL3	241 (16)
resveratrol		chemical drug		0.098		9.97e-06	ADIPOQ,AR,CCL3L3,CCL5,CCNB1,CDKN1B,CXCL10,CXCL2,CYP1A1,CYP1A2,CYP2E1,FAS,FOSL1,FOXO3,G6PC,GDF15,IGFBP1,MITF,MYC,NRIP1,PPARG,PPARGC1A,TGFB2	178 (17)
pregnenolone carbonitrile		chemical drug		1.346	bias	1.05e-05	ABCB11,Abcb1b,ABCC2,CYP2B6,CYP2C18,HMGCS2,Slco1a1,SLCO1B3	112 (6)
arsenite		chemical toxicant				1.06e-05	CYP1A1,CYP2B6,ESD,GPC1,HSPA4L,HSPB1,IER3,MYC,NAPB,PTPRG,SLC38A2,SNAI2,TGFB2	252 (22)
lomustine		chemical drug	Activated	3.162	bias	1.09e-05	ABCC2,ASNS,GPNMB,IER3,IGFBP1,LAMC2,LGALS3,MYC,Pvr,TGIF1
REL		transcription regulator	Activated	3.192	bias	1.23e-05	ARHGEF11,ATP11A,ATXN1,BACH2,BBC3,CAMK2D,CCL4,CXCL10,FAS,FOSL1,FOXO3,HLA-A,IER3,MYC,NR4A3,RORC,RSAD2,SLC7A6,SNAI2,Tnfrsf22/Tnfrsf23	224 (19)
KRAS		enzyme		1.525		1.35e-05	ABCC4,CAMK1,CCNB1,CCP110,CDKN1B,CXCL10,DDAH1,DUSP4,FAS,FOSL1,Hmga2,HSPB1,HSPE1,IER3,KLF6,MET,MYC,NCAM1,PDE4B,PEG3,PIM1,PLAGL1,PPARG,PRC1,Pvr,RHEBL1,RNASE4,SERPINE2,SLC3A2,SNAI2,SNX16,ZFAND2A	226 (19)
PGR		ligand-dependent nuclear receptor	Activated	2.891	bias	1.36e-05	AR,ATXN1,BCL6,BTG1,CCNB1,CDKN1B,G6PC,GAS6,GPRC5A,GRB10,IER3,IGFBP1,IRS2,KLF11,KLF4,KLF9,MYC,P4HA2,PAPSS2,PPARG,S100A6,STEAP1	254 (21)
IL4		cytokine	Activated	4.66	bias	1.42e-05	ANKRD55,AUH,BCL6,CAT,CCL3L3,CCL4,CCL5,Ccl7,CDKN1B,CLCN3,Cmah,CTNS,CXCL10,CXCL2,CYP2E1,DDAH1,FAS,GBE1,GNPNAT1,HSD3B1,IER3,IL1RN,KIF3A,KITLG,KLF6,LGALS3,MAOA,MAPKAPK3,MMP28,MYC,NFIL3,NR4A3,PDE4B,PIM1,POLA1,PPARG,PPARGC1A,RIN1,SAMD4A,SERPINB6,SPRR1A,ST6GAL1,TFAP4,TMED5,UCHL3,UCP1,USP2	183 (17)
glucocorticoid		chemical drug		1.431		1.48e-05	ADRB3,BMP6,CCL5,CRY1,CXCL2,CYP2B6,FAS,G6PC,IGFBP1,IL1RN,LPIN1,MAOA,MYC,NGF,NR4A2,PER3,PPARG,PPARGC1A,STX11,TGFB2,TXNIP	166 (18)
dimethyl sulfoxide		chemical drug		1.073	bias	1.49e-05	Abcb1b,ABCC2,CYP1A1,CYP2B6,CYP2E1,EIF4EBP1,IRS2,LOXL4,MYC,NUPR1,SGMS2,SLC36A2,SRC,VLDLR	163 (11)
NKX3-1		transcription regulator				1.5e-05	AR,FOXO3,MYC,PIK3R1,PIM1,PTPRK,SOX4,STEAP1,VNN1	116 (12)
E. coli B4 lipopolysaccharide		chemical toxicant	Activated	2.194	bias	1.53e-05	ABCB11,AMPD3,CCL3L3,CCL4,CCL5,CXCL10,CXCL2,CYP2C8,CYP8B1,DDIAS,FAS,FIBIN,GPNMB,HLA-A,IL1RN,KIF20B,KLHL21,PIM1,RSAD2,SLC6A12,Sult2a8,TXNIP	195 (18)
Sos		group				1.7e-05	AKR1D1,AMIGO1,CAMK2D,CAT,ENAH,HSD3B1,IRS2,KLF6,MAOA,MET,NAT6,NFIL3,NRIP1,PIK3CB,S100A3,SEMA3E,STMN1,STX11
ONECUT1		transcription regulator				1.7e-05	A1BG,ABCA8,ABCB11,ABCC2,ACSS3,AKR1C4,BCKDHA,COL5A3,Cyp2a12/Cyp2a22,FADS3,FAS,G6PC,HBP1,HIST1H3I,LAMC2,MFSD1,NDC1,PI4K2B,RORC,SLC1A3,YPEL3,YPEL5
bee venom		chemical - endogenous non-mammalian		1.718	bias	1.74e-05	CCL5,Ccl7,CCNB1,HSPA4L,HSPB1,IFRD1,KLF4,NFIL3,NR4A2,NUPR1,PRC1,SLC7A11
benzyloxycarbonyl-Leu-Leu-Leu aldehyde		chemical - protease inhibitor	Activated	3.003	bias	1.8e-05	AR,CAT,CCL5,CDKN1B,CXCL10,CXCL2,CYP1A1,CYP2C8,DUSP8,EIF4EBP1,FAS,HSP90AA1,HSPA8,HSPB1,IER3,IRS2,MCM10,MITF,MYC,PPARG,RB1,RGS7,STMN1	246 (22)
SIN3B		transcription regulator				1.81e-05	BCL6,CCNG2,FBXO32,KLF6,MYC,TXNIP	137 (7)
NBEAL2		other	Inhibited	-2.213	bias	1.83e-05	CCL3L3,CCL4,Ccl7,CXCL10,CXCL2
SP1		transcription regulator	Activated	2.785	bias	1.83e-05	Abcb1b,Akr1b7,AR,ASNS,BBC3,CAT,CCL5,CCNG2,CDC25C,CDKN1B,CTH,CXCL10,CYP26A1,FAS,FOSL1,GDF15,HSD3B1,IGFBP1,IL21R,KLF4,KLF6,MAOA,MET,MYC,PDGFC,PIM1,PRKAR2B,PROCR,RB1,SERPINE2,SRC,TGFB2,UBC,WNT9A	189 (16)
PPARGC1A	1.3	transcription regulator	Activated	2.615	bias	1.89e-05	ABCB11,ACADM,ADIPOQ,BBC3,CAT,CYP1A1,CYP1A2,CYP2B6,CYP8B1,FBXO32,G6PC,GAS6,HMGCS2,IL1RN,IRS2,LPIN1,MITF,PIK3R1,PPARGC1A,UCP1	237 (21)
FECH		enzyme				1.94e-05	Abcb1b,CYP1A2,CYP2B6,CYP2C8,CYP2E1,CYP4A11,Slco1a1
RXRA		ligand-dependent nuclear receptor	Activated	2.134	bias	1.97e-05	ABCB11,ABCC2,ACADM,Acot1,ARL4C,ASNS,CAT,CCNB1,CXCL10,CYP1A2,CYP26A1,CYP2B6,CYP4A11,HMGCS2,IER3,IGFBP1,PPARG,RORC,TFAP2A,TGFB2,UCP1	242 (18)
INSR		kinase		1.668	bias	1.99e-05	ACADM,ACOT2,ARHGEF2,ARL4A,CCL4,CCNG2,COX6A2,CRY1,CSTB,FLNC,Foxn3,GRB10,IER3,Ifi202b,IGFBP1,KLF9,MAOA,MNT,MYC,NGF,PDE4B,PIM1,PLAGL1,PPARGC1A,PTPRN,TGIF1,UCP1	201 (18)
fenamic acid		chemical reagent	Activated	3.132	bias	2.16e-05	ABCC2,ASNS,GPNMB,IER3,IGFBP1,LAMC2,LGALS3,MYC,Pvr,TGIF1
SLN		other				2.2e-05	PPARG,PPARGC1A,UCP1	121 (7)
RELA		transcription regulator	Activated	3.06	bias	2.21e-05	Abcb1b,ADIPOQ,AR,BACH2,BBC3,CCL5,CDKN1B,CXCL10,CXCL2,CYP1A1,CYP2B6,ELMO1,FAS,GDF15,IER3,IL1RN,KCNT2,MYC,NR4A2,NR4A3,PDE4B,PLK3,PPARG,RORC,SBF1,SERPINE2,TFAP2A,Tnfrsf22/Tnfrsf23	248 (22)
carrageenan		chemical - endogenous non-mammalian	Activated	2.768	bias	2.24e-05	CCL3L3,CCL5,CXCL2,FOSL1,GRB10,GRM8,NGF,WNT9A	213 (16)
ABCB6		transporter	Activated	2.767		2.24e-05	CAT,CYP1A1,CYP1A2,Cyp2a12/Cyp2a22,CYP2B6,Cyp2c40 (includes others),Cyp2c54 (includes others),CYP4A11
simvastatin		chemical drug		0.451		2.36e-05	ACMSD,ANXA3,AR,ARHGEF2,CDKN1B,CXCL2,CYP2B6,DDAH1,IMPACT,KLF4,MPP6,MYC,NRIP1,NTRK2,RHOU,RORC,S100A6,Xlr3c (includes others)	203 (19)
rosiglitazone		chemical drug	Activated	3.013	bias	2.52e-05	ACADM,ADIPOQ,ADRB3,CAT,CCL3L3,CCL5,Ccl7,CXCL10,CYP1A1,CYP2B6,FOSL1,IGFBP1,IL1RN,IL21R,IRS2,KLF11,KLF4,LPIN1,MET,NGF,PEA15,PIK3R1,PPARG,PPARGC1A,SEMA3C,UCP1,VLDLR,WISP1	248 (23)
trans-hydroxytamoxifen		chemical drug		-1.941		2.53e-05	ANXA3,ARNT2,BLNK,DUSP4,FMO5,GPRC5A,IER3,KLF6,KYNU,LHFPL2,MATN2,SLC39A6,TGFB2
5-O-mycolyl-beta-araf-(1->2)-5-O-mycolyl-alpha-araf-(1->1')-glycerol		chemical - endogenous non-mammalian	Activated	3.317	bias	2.53e-05	AQP9,CCL3L3,CCL4,CXCL10,CXCL2,IER3,KYNU,NR4A3,PDE4B,SERPINE2,SLC7A11	179 (10)
IFNLR1		transmembrane receptor				2.67e-05	CCL3L3,CCL4,CCL5,CLEC4E,CXCL10,CXCL2,MYC,RSAD2	132 (11)
E2F1		transcription regulator		1.494	bias	2.68e-05	ADIPOQ,AR,ATG14,BBC3,CCNB1,CDKN1B,DUSP4,ENO2,FAM60A,FAS,FOXO3,Hrk,HSPA8,HSPE1,Ifi202b,IRS2,JMY,MCM10,MYC,NRIP1,PIK3R1,POLA1,PPARG,PPARGC1A,RACGAP1,RB1,SLC3A2,SOAT2,STMN1,TP53INP1,UCP1	224 (18)
Growth hormone		group		0.532	bias	2.72e-05	ADIPOQ,CAT,CROT,CTH,Cyp2a12/Cyp2a22,CYP2C8,CYP2E1,Cyp4a14,G6PC,GDF15,GSTM1,IER3,IGFBP1,MYC,NDRG2,PPARG,TXNIP,Ubb,WNT9A	196 (20)
MED1		transcription regulator	Activated	3.101	bias	2.78e-05	ADIPOQ,BCL6,CCNB1,CYP1A1,CYP1A2,CYP2B6,CYP4A11,Cyp4a14,IGFBP1,KLF4,MET,MYC,PIM1,PPARG,UCP1	221 (15)
LCN2		transporter	Activated	2.175	bias	2.79e-05	CCL3L3,CCL4,CCL5,Ccl7,CXCL10,CXCL2,IL1RN,KIF11,PPARGC1A,UCP1	184 (20)
SIRT1		transcription regulator		1.993		2.85e-05	ABCC2,ACADM,ADIPOQ,ARNT2,BBC3,CAT,CCNG2,CDKN1B,CYP1A1,EPDR1,FBXO32,FOXO3,G6PC,MAOA,MYC,NEURL1,NPNT,NTRK2,PPARGC1A,SLC7A11	254 (24)
doxorubicin		chemical drug		1.63	bias	2.95e-05	AR,ASNS,BBC3,BTG1,CAMK2D,CAT,CCNB1,CDC25C,DDIAS,FAS,FOXO3,GDF15,GPNMB,IER3,IGFBP1,LAMC2,LGALS3,MET,MYC,NCAM1,PRC1,Pvr,SLC19A2,STMN1,TFAP2A,TP53INP1,WNT9A	197 (19)
SMAD7		transcription regulator		-0.927	bias	2.97e-05	CCL5,CCNB1,CDC25C,CDKN1B,CXCL10,CYP1A2,DEPTOR,FAS,GAS6,Hamp/Hamp2,MATN2,MET,MYC,TGFB2	223 (23)
Akt		group		-0.14	bias	3.07e-05	ADIPOQ,AR,BBC3,BCL6,CDKN1B,CXCL10,FAS,FBXO32,FOSL1,FOXO3,IER3,MYC,NFIL3,PEA15,PPARG,PPARGC1A,RB1,SNAI2,SOX4,SYT1,UCP1	227 (22)
FGF21		growth factor	Activated	2.681	bias	3.17e-05	ACADM,ADIPOQ,G6PC,HMGCS2,IGFBP1,IRS2,PPARGC1A,UCP1	182 (20)
cholesterol		chemical - endogenous mammalian	Activated	3.337	bias	3.24e-05	ABCB11,Acot1,AQP9,Ccl7,CXCL10,CXCL2,CYP8B1,IL1RN,KITLG,KLF11,LEAP2,LGALS3,MITF,NR4A2,NR4A3,SAA2-SAA4,SLC1A3,STX3	226 (19)
tunicamycin		chemical - endogenous non-mammalian	Activated	3.182	bias	3.35e-05	Abcb1b,ASNS,AVIL,BBC3,CDKN1B,CHAC1,CXCL2,CYP1A2,Hamp/Hamp2,IFRD1,KLF4,LONP1,LPIN1,MYC,PPARG,SLC7A11,TXNIP	185 (18)
MAX		transcription regulator	Inhibited	-2.36		3.52e-05	AR,BCL6,CCNB1,CCNG2,CDKN1B,FBXO32,G6PC,KLF6,MYC,SCPEP1,TXNIP
ERK1/2		group	Activated	2.374	bias	3.58e-05	Abcb1b,ADIPOQ,BHMT,CAT,CCL3L3,CCL4,CCL5,CDC25C,CDKN1B,CXCL10,DUSP4,FOSL1,HLA-A,IRS2,ITGA3,MYC,NR4A3,RB1,S100A6,SNAI2,VNN1,WISP1	241 (20)
PDX1		transcription regulator		0.563		3.6e-05	ARL4D,BBC3,CAT,CROT,CXCL2,G6PC,IER3,IRS2,KIAA1324,KLF6,MITF,MYC,PAPSS2,PDE4B,RSAD2,TXNIP	187 (12)
SIN3A		transcription regulator		-1.408	bias	3.66e-05	BCL6,CCNG2,CYP1A1,FBXO32,KLF6,MYC,PEG3,PMM1,TXNIP	133 (7)
PRMT5		enzyme		1.344		3.69e-05	ADIPOQ,CXCL10,CYP8B1,G6PC,KLF4,MYC,PPARG	194 (21)
CSF2		cytokine	Activated	3.764	bias	3.79e-05	ATXN1,BBC3,CCL3L3,CCL4,CCNB1,CDKN1B,CXCL10,CXCL2,FAS,FOSL1,GDF15,HCAR2,IER3,IL1RN,KIF11,LY96,MET,MYC,NR4A2,PDE4B,PIM1,PPARG,PRC1,RACGAP1,RB1,SLC30A4,STMN1,TIFA,TLR5	244 (22)
okadaic acid		chemical toxicant		-0.496	bias	3.91e-05	AR,BCL6,CCNG2,CXCL2,CYP2B6,IL1RN,IL21R,KLF4,MYC,PIM1,RB1	257 (26)
EGF		growth factor	Activated	2.356	bias	4.23e-05	ACOT2,AR,ARHGEF2,BBC3,CCNB1,CDC25C,CDKN1B,CLCN3,CXCL2,CYP1A1,CYP2B6,DUSP4,ENAH,FOSL1,GAB2,IER3,IGFBP1,MET,MYC,NCAM1,NGF,NPR2,NR4A2,NR4A3,PLAGL1,PPARG,PTPRN,SNAI2,SOX4,TFAP2A,TGIF1	277 (22)
P38 MAPK		group	Activated	3.73	bias	4.39e-05	ADIPOQ,BBC3,CCL3L3,CCL5,CCNG2,CXCL10,CXCL2,CYP1A1,FAS,FBXO32,HBP1,IER3,IL1RN,KLF15,KLF4,MITF,MYC,NGF,NR4A3,PPARG,PPARGC1A,RB1,SLC6A12,UCP1,VLDLR	247 (23)
PDGF BB		complex	Activated	3.97	bias	4.45e-05	Abcb1b,BMP6,Ccl7,CDKN1B,CTH,CXCL2,DCBLD2,FMO1,FOSL1,GDF15,Hmga2,IER3,KLF6,KLHL21,LGALS3,MYC,NFIL3,NR4A2,NR4A3,OSBPL2,PIM1,PPARG,Pvr	263 (23)
STAT1		transcription regulator	Activated	2.707	bias	4.45e-05	BCL6,BTG1,CCL3L3,CCL4,CCL5,CDKN1B,CXCL10,CXCL2,CYP1A2,CYP2C8,CYP2E1,CYP4A11,FAS,GBP6,Hrk,KLF4,LY96,MYC,PDGFC,PIM1,PPARG,RORC,RSAD2,SPRR1A	206 (17)
NFKBIA		transcription regulator		1.862	bias	4.68e-05	Abcb1b,AMPD3,ATP11A,CCL3L3,CCL5,Ccl7,CCNB1,CXCL10,CXCL2,FAS,HLA-A,HSPA8,IER3,IL1RN,ITGA3,MFGE8,MYC,NDRG2,NGF,NR6A1,PEA15,PIK3R1,PIM1,SEMA3C,SERINC1,SERPINE2,TGFB2,Ubb	251 (17)
fenofibrate		chemical drug	Activated	2.235	bias	4.7e-05	Abcb1b,ACADM,ACMSD,Acot1,ACOT2,ADIPOQ,AR,ASNS,ATP11A,CAT,CYP4A11,FBXO32,G6PC,GBE1,MITF,NUDT7,TP53INP1,TXNIP,UCP1,VLDLR	197 (19)
17-alpha-ethinylestradiol		chemical drug	Inhibited	-2.935	bias	4.8e-05	ABCB11,Abcb1b,ABCC2,AQP9,ASNS,CCL3L3,CCL5,CXCL10,CYP2B6,CYP8B1,LPIN1,PLK3,Slco1a1,SLCO1B3	246 (15)
captopril		chemical drug		1.265		5.08e-05	ABCC2,ASNS,CYP2E1,IER3,IGFBP1,IL1RN,LAMC2,LGALS3,MAOA,TGFB2
trinitrobenzenesulfonic acid		chemical reagent		0.844	bias	5.34e-05	ABCB11,ABCC2,CCL3L3,CCL4,CCL5,Ccl7,CLEC4E,CXCL10,CXCL2,Slco1a1,SLCO1B3	149 (11)
EIF4EBP1	1.147	translation regulator		0.422		5.36e-05	BBC3,CDKN1B,MYC,PPARG,PPARGC1A,UCP1	140 (12)
methylprednisolone		chemical drug		0.889		5.45e-05	ABCC2,AKR1D1,ANXA3,ARL4A,ASNS,BTG1,CAMK1,CCL4,CROT,CYP1A2,Cyp2a12/Cyp2a22,CYP4F8,DHRS9,DPYS,FBXO32,G6PC,GPC1,HPD,IGFBP1,IL1RN,Keg1,KLF15,KLF9,KLKB1,MYC,RB1,RGN,SLC13A3,SLC26A1,TYRO3,USP2,ZNF180	197 (12)
VIPR1		g-protein coupled receptor	Activated	2.224	bias	5.79e-05	CCL3L3,CCL4,CCL5,CXCL10,CXCL2	106 (10)
Rhox5		transcription regulator		-0.074		5.79e-05	ADIPOQ,JAZF1,PPARG,PPARGC1A,RPGR	121 (11)
palmitic acid		chemical - endogenous mammalian		1.922	bias	5.8e-05	ACADM,ADIPOQ,BBC3,CCL3L3,CXCL2,FBXO32,G6PC,GDF15,IGFBP1,IRS2,NR4A2,NR4A3,PPARG,PPARGC1A,PROCR,TXNIP	241 (21)
calcitriol		chemical drug		1.188		5.98e-05	ADHFE1,AR,CCNB1,CDKN1B,CXCL10,CXCL2,CYB5R1,CYP1A1,CYP2B6,DDAH1,FAS,GRPEL2,IER3,IL1RN,KLF4,MAOA,MYC,NCAM1,NDC1,NGF,NUPR1,PPARG,PRC1,PYCR1,RACGAP1,RB1,RORC,RSAD2,SERPINB6,STMN1,TGFB2,THEM4,TXNIP	244 (20)
2-bromoethylamine		chemical reagent	Activated	2.8	bias	6.01e-05	ABCC2,GPNMB,IER3,IGFBP1,LAMC2,LGALS3,MYC,TGIF1
PIK3R1	1.079	kinase	Activated	2.305	bias	6.38e-05	AR,CCL4,CDKN1B,CXCL10,MITF,MYC,PIK3CB,PIK3R1,PPARG,TXNIP	199 (21)
EGR1		transcription regulator		1.857	bias	6.61e-05	Abcb1b,AR,CCL3L3,CCL4,Ccl7,CXCL2,DUSP4,EIF4EBP1,FAS,FOSL1,GDF15,MYC,PDGFC,PPARG,RB1,SNAI2	242 (20)
gentamicin		chemical drug		1.682		6.82e-05	Abcb1b,ABCC2,ACADM,CXCL10,CYP1A1,FMO1,G6PC,GDF15,HSP90AA1,HSPB1,IFRD1,IGFBP1,Keg1,KLF6,KYNU,MAPKAPK3,MYC,NR1D2,Pvr	144 (7)
dehydroisoandrosterone		chemical - endogenous mammalian		-0.834		7.12e-05	AR,CYP1A1,CYP2B6,CYP4A11,Cyp4a14,IGFBP1,LGALS3,MYC,PPARG,RORC	265 (22)
PPARD		ligand-dependent nuclear receptor	Activated	2.793	bias	7.16e-05	CCL3L3,CDKN1B,CSAD,GAS6,HMGCS2,IGFBP1,MFGE8,MMD2,Pcp4l1,PER3,PPARG,S100A6,TLR5,UBC,UCP1,VLDLR,ZBED5	210 (18)
BCL6	1.08	transcription regulator		-0.397	bias	7.16e-05	BACH2,BCL6,BLNK,CCL3L3,CCL4,Ccl7,CDKN1B,CXCL10,FAS,IL21R,ITGA3,JMY,LPIN1,MITF,MYC,PI4K2B,RORC	213 (19)
CCND1		transcription regulator		0.796		7.78e-05	ABCC4,AR,ARHGEF2,CDKN1B,DDIAS,ELOVL7,GPRC5A,HSPA8,HSPB1,IER3,KIAA1524,KIF11,KIF20B,KLHL24,LRIT1,MCM10,MYC,PBLD,PPARG,RACGAP1,RB1,SOX4,TP53INP1	211 (21)
FOXA3		transcription regulator		-0.348	bias	7.85e-05	ACADM,Cyp2a12/Cyp2a22,CYP2C18,CYP2C8,G6PC,PPARGC1A,UCP1	146 (12)
BSCL2		other				8.02e-05	ADIPOQ,ADRB3,Ccl7,CYP2E1,IER3,LPIN1,PPARG,RSAD2,Vmn2r3	126 (10)
IGF2		growth factor		0	bias	8.22e-05	ARHGEF2,ARL4A,CCNG2,CRY1,IER3,Ifi202b,KLF9,MNT,MYC,NGF,PIK3R1,PIM1,SLC38A2,TGIF1,UCP1	241 (21)
benoxaprofen		chemical drug				8.62e-05	CYP1A1,CYP1A2,CYP4A11
ACOT11		enzyme				8.62e-05	PPARG,PPARGC1A,UCP1
SMARCB1		transcription regulator		1.763	bias	8.79e-05	BTG1,Cyp2c54 (includes others),CYP2C8,CYP2E1,CYP4A11,Cyp4a14,CYP4F8,CYP8B1,FAS,G6PC,KIF11,MCM10,MYC,POLA1,PPARG
ERBB2		kinase	Activated	3.049	bias	8.85e-05	ADRB3,AR,CCL4,CCL5,Ccl7,CCNB1,CDC25C,CDKN1B,CDON,CXCL10,DUSP18,EIF4EBP1,GAS6,GBE1,GBP6,GDPD3,GPC1,HSPB1,KLF4,LAMC2,LGALS3,MAOA,MAPK4,MCM10,MITF,MKNK2,MYC,NDRG4,NPNT,P4HA2,PLET1,POLA1,PPARG,PRC1,PTPRK,S100A6,SNAI2,SOX4,SRC,TGIF1	218 (22)
triamterene		chemical drug	Activated	2.971	bias	9.06e-05	ASNS,GPNMB,IER3,IGFBP1,LAMC2,LGALS3,MYC,Pvr,TGIF1
cytarabine		chemical drug	Activated	2.804	bias	9.06e-05	BBC3,CCL3L3,CCL5,CCNB1,FAS,HLA-A,Pvr,TGFB2,TP53INP1	237 (19)
Raf		group				9.06e-05	CDKN1B,DUSP4,FOSL1,GDF15,IER3,MYC,PPARGC1A,SEMA3C,SLC43A3	254 (24)
enalapril		chemical drug	Activated	2.138		9.32e-05	ABCC2,ASNS,CDKN1B,IER3,IGFBP1,LGALS3,MYC,TGIF1	169 (11)
PTPN1		phosphatase		-1.506	bias	9.32e-05	Ccl7,CXCL2,IRS2,MET,PIK3R1,PLAGL1,PPARGC1A,UCP1	205 (21)
propranolol		chemical drug		0.412		9.34e-05	ADIPOQ,CYP1A1,CYP1A2,MAOA,MYC,PPARGC1A,UCP1	219 (23)
WNT3A		cytokine	Activated	2.109	bias	9.42e-05	ADM2,CCL3L3,FHOD3,GPNMB,IRS2,KITLG,KLF4,MITF,MYC,NCAM1,NR6A1,OLIG1,PPARG,RHOU,SGMS1,TGFB2,TXNIP,WISP1,WNT9A	210 (20)
LY294002		chemical - kinase inhibitor	Inhibited	-2.458	bias	9.74e-05	AR,BBC3,BCL6,CCL5,CCNB1,CDKN1B,CLCN3,CXCL10,CXCL2,CYP2E1,DUSP4,FAS,FOSL1,Fxyd2,GDF15,GRB10,IER3,IL1RN,IRS2,LAMC2,MITF,MYC,NR4A2,NR4A3,PDE4B,PIK3R1,PIM1,PPARG,RORC,SEMA3C	226 (17)
CSF3		cytokine		0.732	bias	0.0001	ARHGEF10,CCL3L3,CCL5,CDKN1B,IL1RN,KITLG,LY96,MET,MYC,NFIL3,PIM1,PPARG,RORC,TLR5,YPEL3	179 (17)
STAT3		transcription regulator	Activated	2.893	bias	0.000101	ADIPOQ,AMER1,BCL6,CAT,CCDC88A,CCL3L3,CCL4,CCL5,CCNB1,CDKN1B,CDON,CXCL10,CXCL2,CYP26A1,FAS,G6PC,GBP6,HLA-A,Ifi202b,IGFBP1,IL1RN,KLF4,MITF,MYC,NR4A2,PIM1,PPARGC1A,RORC,RSAD2,SERPINE2,SLC1A3,SNAI2	243 (20)
mir-132		microrna	Inhibited	-2.213	bias	0.000106	ARHGEF11,FOXO3,NR4A2,PEA15,RB1,SOX4	85 (4)
cuprizone		chemical toxicant	Activated	2.207	bias	0.000108	CCL3L3,CCL4,CCL5,Ccl7,CXCL10
potassium chloride		chemical drug	Activated	2.378	bias	0.000109	CDKN1B,Hrk,IGFBP1,MYC,NR4A2,NR4A3,NTRK2,PIK3R1,RB1,TXNIP	248 (26)
ionomycin		chemical reagent	Activated	2.372	bias	0.000114	CCNG2,CUL9,CXCL10,DNTT,EIF4EBP1,Hrk,MYC,NFIL3,NGF,NR4A2,PIM1,PPARG,PTPRK,RORC,SLC3A2	162 (18)
EIF2AK3		kinase				0.000115	ASNS,CLCN3,CYB5R1,EIF4EBP1,FOSL1,KLF4,LONP1,MYC,NFIL3,NUPR1,TXNIP	187 (14)
D-glucose		chemical - endogenous mammalian		-0.319		0.000115	Abcb1b,ACADM,ADIPOQ,ASNS,BBC3,CAT,CCNB1,CDKN1B,COX6A2,CXCL2,CYP2E1,FAS,FBXO32,G6PC,GDF15,HSPB1,IRS2,LY96,MYC,NR4A2,NR4A3,PLK3,PPARG,PPARGC1A,PTPRN,PYCR1,SLC1A3,SLC39A6,SLC3A2,TGIF1,TXNIP,UCP1	248 (23)
phenobarbital		chemical drug	Activated	2.44	bias	0.00012	ABCC2,ABCC4,CYP1A1,CYP1A2,CYP2B6,CYP2C18,CYP2C8,CYP8B1,PAPSS2,Slco1a1	219 (16)
resiquimod		chemical drug	Activated	2.336	bias	0.000122	ARL5C,CAT,CCL3L3,CCL4,CCL5,Ccl7,CLEC4E,CPEB2,CXCL10,CXCL2,FAS,GDF15,HSPB1,IER3,STMN1	189 (17)
MAP2K1		kinase		1.923	bias	0.000122	CCL3L3,CCL4,CCL5,CDKN1B,CSTA,ENO2,FOSL1,LGALS3,MITF,MYC,PIM1,SERPINE2,SNAI2,UBC,UCP1	171 (19)
OSM		cytokine		0.072	bias	0.000122	ABCC4,ACOT2,AMPD3,ANXA3,AQP9,ARHGEF2,ARL4A,ARL4C,ASNS,BBOX1,CAT,CCL5,CCNG2,CDKN1B,CRY1,CXCL10,CXCL2,EIF4EBP1,FMO5,GPNMB,Hamp/Hamp2,HLA-A,MAOA,MKNK2,MPP2,MYC,PPARG,RNASE4,SBF1,STX11,TYRO3	225 (21)
DUSP1		phosphatase		-1.943		0.000126	CCL3L3,CCL4,CXCL2,FOSL1,GDF15,IER3,IL1RN,PIK3R1,PTPRK,TGFB2,VNN1	203 (15)
S100A8		other		0.895		0.00013	Ccl7,COX6A2,CXCL10,CXCL2,ENTPD2,FAS,FOSL1,GPRC5A,KLF15,NR4A3,PDGFC,PLK3,SLC26A1,SLC6A12,TXNIP	166 (17)
GW501516		chemical drug	Activated	2.619	bias	0.000138	ACADM,Acot1,ADIPOQ,CAT,Ifi202b,IGFBP1,LPIN1,PPARGC1A,UCP1,VLDLR,VNN1	236 (22)
BRCA1		transcription regulator		-0.277	bias	0.000139	AR,CCL5,CCNB1,CDC25C,CDKN1B,CYP1A1,FAS,FOXO3,GDF15,Hmga2,HSPB1,LPIN1,MYC,RB1,SERPINE2	211 (22)
PIM1	1.455	kinase		1.344	bias	0.00014	BBC3,CCNB1,CDKN1B,FOSL1,MET,MYC,PIM1,PPARGC1A	209 (21)
phorbol myristate acetate		chemical drug	Activated	3.581	bias	0.000143	ACSM5,ADRB3,ALOXE3,BMP6,CCL3L3,CCL4,CCL5,Ccl7,CDKN1B,CPE,CSTA,CXCL10,CXCL2,CYP1A1,CYP1A2,CYP2E1,DNTT,DUSP8,EIF4EBP1,FAS,FOSL1,GDF15,GML,GPRC5A,GSTM1,Hamp/Hamp2,HSD3B1,IGFBP1,IL1RN,KLF4,KLF6,MITF,MYC,NFIL3,NR4A2,PEA15,PIM1,PLAGL1,PPARG,PRKAR2B,PTPRG,PTPRN,RGN,RORC,SLC7A11,SNAI2,SPRR1A,SRC,ST6GAL1,TEF,TLR5,VLDLR	203 (19)
MNT	1.783	transcription regulator	Inhibited	-2.236	bias	0.000144	BCL6,CCNG2,FBXO32,KLF6,TXNIP
ERK		group	Activated	3.374	bias	0.000144	CCL4,Ccl7,CDKN1B,CXCL10,CXCL2,CYP1A1,FAS,FOSL1,FOXO3,GDF15,IER3,IGFBP1,KYNU,MYC,PDGFC,RORC,SNAI2,SOX4	236 (21)
MET	1.199	kinase		0.576	bias	0.00015	CCL3L3,Ccl7,CDKN1B,FBXO32,HSPB1,ITGA3,KLF4,MYC,NREP,PIM1,TGIF1	206 (18)
salmonella minnesota R595 lipopolysaccharides		chemical - endogenous non-mammalian	Activated	3.416	bias	0.000155	CCL3L3,CCL4,CCL5,Ccl7,CXCL10,CXCL2,FOSL1,GDF15,MET,PDE4B,PILRA,RSAD2	210 (17)
di(2-ethylhexyl) phthalate		chemical toxicant		1.559	bias	0.000159	ACMSD,Acot1,CROT,CYP4A11,Cyp4a14,IGFBP1,MYC,Slco1a1	147 (8)
GW 4064		chemical toxicant		1.463	bias	0.000159	ABCB11,ABCC2,ADIPOQ,CYP8B1,DDAH1,G6PC,PPARGC1A,Slco1a1	167 (13)
3-deazaneplanocin		chemical drug		1.066	bias	0.000159	DUSP4,FAS,FBXO32,GPNMB,KLF6,MYC,NUPR1,TNS3
tosedostat		chemical drug	Activated	2.425	bias	0.000159	ASNS,CCNG2,CHAC1,CTH,SLC38A2,SLC7A11
urethane		chemical toxicant		-1.544	bias	0.000159	CCL3L3,CDKN1B,CYP1A1,CYP2E1,MYC,RB1	232 (18)
naringenin		chemical - endogenous non-mammalian				0.000159	CCL4,CCL5,CXCL10,CYP1A1,PPARGC1A,SOAT2	154 (11)
HOXA10		transcription regulator	Inhibited	-2.324	bias	0.000167	ADH4,ADIPOQ,ARL4A,CSTA,CYP2E1,DHRS9,GAS6,HSP90AA1,KLF9,NCAM1,NDRG2,PEG3,PIK3R1,RNASE4,ST6GAL1
lovastatin		chemical drug		0.633	bias	0.000168	ADIPOQ,AR,CAT,CDKN1B,ENO2,IMPACT,KLF4,MPP6,MYC,RB1,RHOU,Xlr3c (includes others)	245 (24)
phospholipid		chemical - endogenous mammalian	Activated	2	bias	0.000173	CCL3L3,CCL4,CCL5,CXCL10	215 (15)
5-N-ethylcarboxamido adenosine		chemical reagent		-0.051		0.000178	CCL3L3,Cyp2a12/Cyp2a22,KLF6,NFIL3,NR4A2,NR4A3,PDE5A,PROCR,TXNIP,UBC,USP2
berberine		chemical drug		-0.97	bias	0.000178	Abcb1b,ADIPOQ,CDKN1B,COX6A2,CYP1A1,CYP1A2,CYP2B6,CYP2E1,CYP4A11,Cyp4a14,PPARG	232 (25)
PAX7		transcription regulator	Activated	2.804	bias	0.00018	ATP11A,DEPTOR,LMBRD1,NPNT,PEG3,PLAGL1,PPARG,SEMA3E,SYNE2
hexachlorobenzene		chemical toxicant	Activated	2.8	bias	0.000181	ASNS,GPNMB,IER3,IGFBP1,LAMC2,LGALS3,MYC,TGIF1
HDAC5		transcription regulator		1.732		0.000181	ACADM,G6PC,IGFBP1,KLF6,MMD2,MYC,PPARG,PPARGC1A	105 (7)
methotrexate		chemical drug		-0.171		0.000187	ACADM,AUH,CCL4,CCL5,CLN8,CXCL10,CYP4A11,ENTPD2,FAS,HMGCS2,LPIN1,LY96,MET,MITF,MYC,NR4A2,TEF,TP53INP1	206 (17)
obeticholic acid		chemical drug		1.165		0.000187	ADIPOQ,CYP8B1,DDAH1,G6PC,PPARG	112 (7)
ATF3		transcription regulator		0.896		0.000196	ADIPOQ,ASNS,BBC3,CCL5,CHAC1,G6PC,GBP6,HSPB1,RSAD2,SPRR1A	200 (18)
MTOR		kinase		0.575		0.000197	ACADM,AR,ARL4C,AVIL,FBXO32,Hamp/Hamp2,HMGCS2,HSPB1,IRS2,MYC,NCAM1,NFKBIL1,PPARG,PPARGC1A,PRKAR2B,RORC,SNAI2,SOX4,SRC,ST6GAL1,TLR5	244 (21)
TLR9		transmembrane receptor	Activated	4.078	bias	0.000199	CCL3L3,CCL4,CCL5,Ccl7,CCNB1,CDKN1B,CTH,CXCL10,FAS,Hamp/Hamp2,IER3,Ifi202b,IL21R,MYC,PROCR,RSAD2,SGMS2	201 (18)
IL1A		cytokine		0.537	bias	0.00021	ABCC2,CCL4,CCL5,CXCL10,CXCL2,CYP1A1,CYP1A2,CYP2B6,CYP2E1,FAS,Hamp/Hamp2,HSD3B1,IL1RN,KITLG,MYC,NGF,PPARG	196 (17)
ACOT13		enzyme				0.000211	PPARG,PPARGC1A,UCP1
HYAL1	1.834	enzyme				0.000211	CCNB1,CDC25C,FAS
MAPK8		kinase	Activated	2.266	bias	0.000211	CAT,CCL5,CDKN1B,CSTA,CYP1A1,CYP8B1,DUSP4,FOSL1,G6PC,GSTM1,Hrk,KLF6,MYC,PPARGC1A	172 (20)
bucladesine		chemical toxicant	Activated	3.58	bias	0.000225	AR,CXCL10,ENO2,G6PC,GDF15,HSD3B1,IGFBP1,IRS2,KITLG,MYC,NCAM1,NGF,NR4A2,NR4A3,PDE4B,PDE5A,PLAGL1,RGN,TGFB2,TYRO3,UCP1	254 (23)
AKT1		kinase		-0.057	bias	0.000231	ADIPOQ,AR,CCL5,CDKN1B,CXCL10,FAS,FBXO32,G6PC,GDF15,IGFBP1,IRS2,KLF15,MYC,PIK3R1,PPARG,PPARGC1A,SLC3A2,SNAI2,TGFB2	228 (24)
PRKACA		kinase		0.669	bias	0.000238	ADIPOQ,ANTXR2,CDKN1B,G6PC,MYC,NGF,UCP1	214 (22)
TXNIP	1.114	other		-0.956		0.000238	Acot1,BCL6,CDKN1B,Cyp4a14,CYP8B1,PPARGC1A,TXNIP	221 (14)
CAR ligand-CAR-Retinoic acid-RXRα		complex	Activated	2.213	bias	0.00024	ABCC2,ABCC4,CYP2B6,CYP2C8,PAPSS2
mir-33		microrna	Inhibited	-2.186	bias	0.00024	ADIPOQ,CROT,IRS2,PPARG,PPARGC1A
SB203580		chemical - kinase inhibitor	Inhibited	-3.785	bias	0.000244	ADIPOQ,ANXA3,AQP9,BBC3,CCL4,CCL5,Ccl7,CCNB1,CDKN1B,CXCL10,CYP1A1,EMP2,FAS,G6PC,IER3,IL1RN,MITF,MYC,PDE4B,PPARG,PPARGC1A,RGS7,TGFB2	144 (16)
medroxyprogesterone acetate		chemical drug		-0.261		0.000245	CCL4,CCL5,CCNB1,CDKN1B,CXCL10,CYP1A1,FAS,IGFBP1,KIF11,MET,MYC,PRC1	273 (25)
GW3965		chemical reagent	Inhibited	-2.447		0.000246	CCL4,CCL5,Ccl7,CXCL10,FAS,HCAR2,IL1RN,PRKAR2B,VLDLR	147 (15)
PRKAA2		kinase		0.724	bias	0.000248	CDKN1B,CYP2B6,DDAH1,DUSP4,FOXO3,GALM,NDRG2,PPARG,PPARGC1A,PTPRN,UCP1	225 (21)
SPARC		other		-0.302		0.000248	ABCC4,ACOT2,CHRNA2,CYP1A1,CYP8B1,LOXL4,PLET1,SLC7A11,SNAI2,SPRR1A,USP2
E. coli serotype 0127B8 lipopolysaccharide		chemical - endogenous non-mammalian	Activated	2.462	bias	0.000254	Acot1,ADIPOQ,AQP9,CCL5,Ccl7,CXCL10,CXCL2,GPR108,HCAR2,LAMC2,LGALS3,NGF,NTRK2,RSAD2,SLC7A11	214 (15)
S100A9		other		1.199	bias	0.000256	Ccl7,COX6A2,CXCL10,ENTPD2,FAS,FOSL1,GPRC5A,KLF15,NR4A3,PDGFC,PLK3,SLC26A1,SLC6A12,TXNIP	174 (16)
SREBF1		transcription regulator		0.67	bias	0.00026	ADIPOQ,AR,CSAD,CXCL10,CYP8B1,ELOVL7,FAS,FBXO32,G6PC,Gstm6,IRS2,LGALS3,LPIN1,NFIL3,PPARG,UCP1	207 (21)
phenylbutazone		chemical drug	Activated	2.804	bias	0.00026	ABCC2,ASNS,GPNMB,IER3,IGFBP1,LAMC2,LGALS3,Pvr
CDKN2A		transcription regulator		1.781		0.000262	BBC3,CCL3L3,CCL4,CCL5,Ccl7,CCNB1,CDC25C,CDKN1B,CXCL10,GPRC5A,Hmga2,LGALS3,MYC,P4HA2,PEG3,PLAGL1,RB1,S100A6,TGIF1,TP53INP1	196 (22)
miR-30c-5p (and other miRNAs w/seed GUAAACA)		mature microrna	Inhibited	-3.227	bias	0.000269	BCL6,GALNT7,IFRD1,IRS2,MET,P4HA2,PPARG,PTPRK,SLC38A2,SLC7A11,THEM4
NOS2		enzyme		-0.504		0.000269	ADIPOQ,AR,CCL3L3,CCL4,Ccl7,COX6A2,CXCL2,CYP2E1,FAS,G6PC,H2-T10,IL1RN,IRS2,KLF6,PPARGC1A	216 (14)
enterotoxin B		biologic drug	Activated	2.961	bias	0.000272	CCL3L3,CCL4,CCL5,Ccl7,CDR2,CXCL10,CXCL2,GPNMB,RSAD2	203 (13)
tamoxifen		chemical drug		1.662		0.000279	ABCB11,AQP9,C10orf10,CAT,CDKN1B,CPE,CSAD,CYP2B6,CYP2E1,GDF15,GDPD3,IER3,IL1RN,KLHL24,MET,MYC,PPARG,RB1,YPEL3	212 (22)
NFATC2		transcription regulator	Activated	2.414	bias	0.000302	CCL3L3,CCNB1,CXCL10,FAS,MYC,NAT6,PPARG,PTPRK,RORC,RSAD2,S100A3,SLC3A2,SRC	182 (18)
SP600125		chemical - kinase inhibitor		-1.992	bias	0.000306	ABCB11,Abcb1b,BBOX1,CCL4,CCL5,CCNB1,CDKN1B,CXCL10,CXCL2,CYP1A1,FAS,Hrk,ITGA3,P4HA2,PPARG,RB1	206 (18)
sirolimus		chemical drug	Inhibited	-2.338	bias	0.000311	ACADM,AR,ASNS,BBC3,BCKDHA,CCL3L3,CDKN1B,CYP2E1,FAS,Hmga2,HMGCS2,HSP90AA1,IGFBP1,IRS2,LGALS3,LPIN1,MYC,NCAM1,NR4A3,PIK3R1,PIM1,PPARG,PPARGC1A,RORC,SCPEP1,SLC3A2,SRC,STMN1,TP53INP1	230 (22)
TSC2		other		-1.907	bias	0.000315	CDKN1B,CXCL10,FAM129A,GPNMB,HMGCS2,HSPB1,IRS2,LGALS3,PLP2,S100A6,SCPEP1	168 (16)
EBF1		transcription regulator	Activated	2.228	bias	0.000327	ADIPOQ,BCL6,CCL5,CXCL10,EIF4EBP1,G6PC,MKNK2,NFIL3,PIK3R1,PPARG,PPARGC1A,PRKAR2B	226 (22)
PPIF		enzyme	Activated	2.53		0.000335	ARHGAP22,BMP6,CCL4,CCL5,Ccl7,CXCL10,CXCL2,Ifi202b,PDZRN3,TFAP2A	100 (7)
hyaluronic acid		chemical - endogenous mammalian	Activated	2.577	bias	0.00034	CCL3L3,CCL4,CCL5,CDKN1B,CXCL10,CXCL2,LY96,MET,NR4A2,PPARG,TGFB2	159 (15)
cycloheximide		chemical reagent		-0.331		0.000347	Abcb1b,Akr1b7,AR,CAT,CCL4,CDC25C,CDKN1B,CXCL10,CXCL2,CYP1A1,CYP1A2,CYP2B6,CYP4A11,FAS,IGFBP1,IL1RN,IRS2,LONP1,MYC,PPARG,PRKAR2B,RSAD2,UCP1	211 (19)
PML		transcription regulator		-1.664		0.000351	ACADM,ADIPOQ,CAT,CPE,FAS,HSPB1,PIK3CB,PPARGC1A,RRAS2,SNAI2,STMN1,UCP1	229 (25)
HGF		growth factor	Activated	3.323	bias	0.000353	ASNS,CCL4,CCL5,CCNG2,CDC25C,CDKN1B,CRY1,CXCL2,CYP2B6,DUSP4,EMP2,FOSL1,GRB10,KIF11,KIF20B,KITLG,LAMC2,MET,MYC,NR4A2,NR4A3,NRIP1,PIK3CB,PIM1,PRC1,RIN1,SLC19A2,TGFB2	217 (21)
FOXC2		transcription regulator		0.788	bias	0.000359	ADIPOQ,ADRB3,CDKN1B,IRS2,PPARG,PPARGC1A,UCP1	201 (23)
EGLN		group	Inhibited	-3.162	bias	0.000364	BCKDHA,EIF4EBP1,FAM117B,PAM,PDGFRL,PPP1R3E,RAB11FIP5,RIOK3,RNASE4,VLDLR
ADCYAP1		other		-0.519		0.000368	BMP6,CCL3L3,CCL4,CCL5,CXCL10,CXCL2,DCDC2,GALNT7,IER3,MAPK4,MYC,NTRK2,PLAGL1,SERPINE2,SLC1A3,TGFB2,TSHZ1	223 (17)
MAPT		other				0.00037	CAMK2D,CCNB1,CDKN1B,CRYM,ENO2,ERMP1,HSP90AA1,HSPA8,HSPE1,MCM10,NAPB,NTRK2,Pcp4l1,PEA15,RPGR,SLC1A3,STMN1,UBC	160 (9)
prostaglandin E2		chemical - endogenous mammalian		-0.058	bias	0.000388	BTG1,CCL3L3,CCL4,CCL5,CCNB1,CXCL10,FAS,FOSL1,IER3,IGFBP1,IL1RN,KLF4,MITF,MYC,NFIL3,NR4A2,PDE4B,PPARG,RIN1,RORC	204 (17)
genistein		chemical drug		0.019	bias	0.00039	AR,ARSA,ATP6V0D2,CAT,CCL5,CCNB1,CDC25C,CHPF,CLCN7,CTNS,CXCL10,CXCL2,CYP1A1,GDF15,HLA-A,KDSR,MAOA,MYC,PIK3R1,PIM1,PLK3,PPARG,SCPEP1,Slco1a1	196 (20)
diethylstilbestrol		chemical drug		-0.038	bias	0.000397	ADIPOQ,ADM2,AQP9,AR,CDKN1B,CLN8,CPE,FAS,FMO1,HLA-A,KLF4,MAOA,MFGE8,S100A6,SRC,VNN1	261 (24)
sulindac		chemical drug		0.882		0.000408	CCL5,CCNB1,CDC25C,CDKN1B,CYP1A1,CYP1A2,MYC,RB1	232 (20)
RDH8		enzyme				0.000413	CCL3L3,CCL4,CXCL10
KLRB1		transmembrane receptor				0.000413	CCL3L3,CCL4,CCL5	223 (17)
bergamottin		chemical - endogenous non-mammalian				0.000413	CYP1A1,CYP1A2,CYP2B6
GABA receptor		complex				0.000413	NGF,NR4A2,NR4A3
drospirenone		chemical drug				0.000413	ADRB3,PPARG,UCP1
lactacystin		chemical - protease inhibitor	Activated	2.49	bias	0.000422	ASNS,CDC25C,CDKN1B,CYP1A1,FAS,FOSL1,HLA-A,HSPB1,IFRD1,IRS2,MCM10,P4HA2,PEA15,SLC3A2,STMN1	222 (19)
PRKAA1		kinase		-0.123	bias	0.00043	CAT,CDKN1B,CYP2B6,DDAH1,FOXO3,G6PC,GALM,NDRG2,PPARGC1A,PTPRN	163 (20)
amiodarone		chemical drug		1.342	bias	0.000453	BCKDHA,CYP1A1,CYP4A11,Cyp4a14,NDRG2,PPARG
RABL6		other	Activated	2.121	bias	0.000454	ATXN1,CCNB1,CDC25C,ELF4,MCM10,MYC,POLA1,PRC1	134 (7)
IKBKE		kinase		0.776	bias	0.000454	CCL3L3,CCL5,CDKN1B,CXCL10,CXCL2,HLA-A,MYC,RSAD2	223 (20)
flutamide		chemical drug		-1.476		0.000454	AQP9,AR,CXCL2,CYP1A1,CYP1A2,GAS6,GSTM1,Slco1a1	198 (15)
Ciap		group		-1.982	bias	0.000468	CCL3L3,CCL4,CCL5,CXCL2,MYC	96 (7)
TCF7L2		transcription regulator	Activated	3.023	bias	0.000473	AKR1C4,AQP9,ARHGEF10,C5orf51,CCP110,CDK19,CDKN1B,CYP2C8,CYP2E1,FBXO32,Foxn3,G6PC,HMGCS2,IRS2,LAMC2,MYC,PPARGC1A,RNASE4,SNAI2,SNX30,TGIF1	244 (22)
SYK		kinase		-1.058		0.000483	CCL4,CCL5,CDKN1B,CXCL10,FOSL1,JMY,PIM1,TP53INP1,YPEL5	161 (17)
8-bromo-cAMP		chemical reagent	Activated	2.532	bias	0.000491	ADRB3,CDKN1B,CYP2B6,DUSP4,FAS,G6PC,IGFBP1,KITLG,MYC,NFIL3,PDE4B,PPARGC1A,TGFB2,VLDLR	262 (23)
Ahr-aryl hydrocarbon-Arnt		complex		1.969	bias	0.000492	CDKN1B,CYP1A1,CYP1A2,FAS
meclizine		chemical drug		1.4	bias	0.000492	ABCC2,CYP1A2,CYP2B6,MYC	14 (2)
asiatic acid		chemical reagent		0.343	bias	0.000492	CCNB1,CDC25C,FAS,PPARGC1A
estrone		chemical - endogenous mammalian				0.000492	AR,CYP2B6,IRS2,PIK3R1	106 (7)
Cdk		group				0.000492	CCL5,CXCL10,CXCL2,PPARGC1A	145 (7)
indomethacin		chemical drug	Activated	3.356	bias	0.000492	ASNS,CCL3L3,CCNB1,CDKN1B,CYP2B6,CYP2C8,GDF15,GPNMB,IER3,IGFBP1,LAMC2,LGALS3,MYC,PIM1,PPARG,Pvr,TGIF1	200 (20)
TCF3		transcription regulator		-0.739		0.000492	ABCC12,ADIPOQ,ARSA,BACH2,BCL6,BLNK,C15orf39,CCNB1,CTSE,DNTT,EIF4EBP1,KIAA1524,KIF11,KLF4,MYC,NFIL3,NR4A3,NTRK2,PRC1,RACGAP1,RORC	29 (2)
HNF1B		transcription regulator		-1.76		0.000494	AKR1C4,IGFBP1,ITGA3,MET,RNASE4,S100A3,S100A6,SEMA3C,Slco1a1,SNAI2,SOAT2	95 (3)
CYP1A1	1.389	enzyme		0.128		0.000506	ANXA3,CACHD1,CYP1A1,CYP26A1,CYP2B6,GPC1,KITLG,RACGAP1,Slco1a1,VLDLR
Pka		complex	Activated	2.137	bias	0.000526	ANTXR2,CCNB1,CDKN1B,CXCL10,DUSP4,KLF6,NGF,NR4A2,NR4A3,PDE4B,SLC1A3,UCP1	181 (19)
NFYA		transcription regulator		1.067	bias	0.000528	BBC3,CAT,CCNB1,CDC25C,COL5A3,CYP1A1,LPIN1,POLA1,TXNIP	140 (7)
PNPLA2		enzyme	Activated	2.39	bias	0.000529	ACADM,Acot1,ACOT2,PPARG,PPARGC1A,UCP1	213 (19)
xanthohumol		chemical - endogenous non-mammalian	Inhibited	-2.236	bias	0.000529	CSRP3,CYP1A2,GAB2,LY96,MYC,SRC	92 (7)
EP300		transcription regulator		1.298	bias	0.000546	ACADM,ADIPOQ,AR,BBC3,BCL6,CAMK2D,CCNG2,CDKN1B,CTSE,CYP1A1,DUSP4,G6PC,HMGCS2,LAMC2,MYC,PPARGC1A,RB1,Rnf125,RORC,RSAD2,SLC7A11,SPSB1,ST6GAL1,TGFB2,TXNIP	243 (20)
nitric oxide		chemical - endogenous mammalian	Activated	2.105	bias	0.000565	AR,BBC3,Ccl7,CDKN1B,CXCL10,FAS,GSTM1,HSP90AA1,IER3,MYC,NCAM1,PPARGC1A,ZFHX3	229 (23)
NODAL		growth factor		1.486		0.000571	CCL5,CCNG2,CDKN1B,CXCL10,FOXO3	211 (20)
SAA1		transporter		1.231	bias	0.000571	CCL3L3,CCL4,CXCL10,IL1RN,PPARG	205 (15)
BAX		transporter		1.432	bias	0.000593	CCL5,CCNB1,CDC25C,CXCL10,H2-T10,HLA-A,Hrk	143 (13)
2,3,4,7,8-pentachlorodibenzofuran		chemical toxicant		1.195		0.000593	ACOT2,CAT,CYP1A1,CYP1A2,CYP2C8,H2-T10,PRKAR2B
Ins1		other		0.628	bias	0.000609	Abcb1b,ACADM,Acot1,ADIPOQ,BCKDHA,CCL5,CDKN1B,CYP1A1,CYP2E1,EIF4EBP1,G6PC,IGFBP1,IRS2,MYC,NGF,PIK3R1,PPARG,PTPRN,RGN,UCP1	241 (22)
C5		cytokine	Activated	2.1	bias	0.000611	BCL6,CCL3L3,CCL4,CCL5,CXCL10,CXCL2,GDF15,MET,NGF,PLK3,ST6GAL1	188 (15)
rasagiline		chemical drug		1.004	bias	0.000613	CAT,FAS,NGF,PIK3R1,RB1,RIN1	102 (7)
IGHM		transmembrane receptor		-1.706		0.000613	CCL5,CCNG2,CDKN1B,FAS,LGALS3,MYC	210 (21)
PI3K (complex)		complex		1.06	bias	0.000613	ABCC4,BBC3,CCL4,CCNB1,CCNG2,CDKN1B,CXCL10,FBXO32,FOSL1,IGFBP1,IL1RN,MITF,MYC,NR4A2,PIM1,PRKAR2B,STMN1,TXNIP,UCP1	211 (21)
trovafloxacin		chemical drug		0.707	bias	0.000618	CXCL2,G6PC,GNPNAT1,HLA-A,IGFBP1,PDE4B,SLCO1B3,TGIF1	181 (10)
HRAS		enzyme		0.473	bias	0.000622	ANXA3,ASNS,ATXN1,CCL5,CCNB1,CDKN1B,CDON,CSTA,CXCL10,CYP1A1,EIF4EBP1,FAM167A,FAS,FOSL1,GAS6,HSP90AA1,HSPA8,HSPB1,KLF6,MET,MFGE8,MYC,PDGFC,Pvr,RTN4,SERPINE2,SNAI2,SOX4,TENM3,TGFB2,TYRO3	244 (23)
FADD		other		-0.333	bias	0.00063	CDKN1B,CXCL10,CXCL2,FAS,KLF6,MYC,NFIL3,PIM1,SFXN2	189 (18)
FGF19		growth factor				0.00063	Akr1b7,AMY2A,CTSE,CXCL2,Cyp4a14,CYP8B1,IGFBP1,IL1RN,PEG3
ZBTB33		other		0	bias	0.000656	BBC3,BCL6,FAS,MYC
SERTAD2		transcription regulator		-1.966	bias	0.000656	ADRB3,CAT,PPARGC1A,UCP1
ENPP2		enzyme	Inhibited	-2	bias	0.000656	ADIPOQ,PPARG,PPARGC1A,UCP1	95 (7)
SMC3		other				0.000656	CCNG2,IRS2,MYC,SOX4	13 (2)
1-naphthylisothiocyanate		chemical toxicant				0.000656	ABCB11,ABCC2,Slco1a1,SLCO1B3
PTPRJ		phosphatase	Activated	2.646	bias	0.000667	CCL3L3,CCL4,Ccl7,CDKN1B,CXCL2,MET,PLAGL1	177 (19)
CD40LG		cytokine	Activated	3.261	bias	0.000669	AUH,BCL6,BTG1,CCL4,CCL5,CCNG2,CDKN1B,CXCL10,CXCL2,DUSP4,FAS,HSP90AA1,IL21R,MAPK4,MYC,NR4A3,PIM1,POLA1,PTPRG,RB1,TFAP4,TGIF1,UCHL3	194 (16)
Hdac		group		-1.521		0.000674	BCL6,CCNG2,FBXO32,FOSL1,KLF6,KLF9,MYC,NDRG4,NPNT,PPARGC1A,RORC,SEMA3C,TXNIP	238 (20)
TICAM1		other	Activated	3.153	bias	0.000679	CCL3L3,CCL4,CCL5,CXCL10,CXCL2,FAS,GDF15,MET,PDE4B,PILRA,RSAD2,TOR1AIP2	155 (16)
SOX4	1.268	transcription regulator	Activated	2.704	bias	0.000685	Acot1,BBC3,CHAC1,CSRP3,DUSP4,EPG5,KIAA1456,KYNU,NCAM1,NREP,RNASE4,S100a11,SERPINE2,ST6GAL1
RNA polymerase II		complex				0.000693	ADIPOQ,ASNS,BLNK,CCL5,CCNB1,CSDC2,CXCL2,CYP1A1,CYP8B1,FOSL1,GDF15,IGFBP1,IL1RN,KITLG,MYC,PPARG,RORC,UBC	143 (10)
LIPE		enzyme	Activated	2.412		0.000702	ADIPOQ,BCL6,CSRP3,GRB10,KITLG,NRIP1,PAM,PPARG,PPARGC1A,RB1,UCP1	169 (15)
ethionine		chemical toxicant	Activated	2.425	bias	0.000707	GPNMB,IER3,IGFBP1,LAMC2,LGALS3,MYC
RAP1B		enzyme				0.000708	CCL3L3,CCL4,CCL5	121 (12)
Klrk1		transmembrane receptor				0.000708	CCL3L3,CCL4,CCL5	208 (17)
L-methionine		chemical - endogenous mammalian		-1.959		0.000748	CCNB1,CDK19,CXCL2,CYP2E1,G6PC,IGFBP1,PRC1	64 (5)
RIPK2		kinase	Activated	2.765	bias	0.000752	ACADM,ARL5C,CCL5,CLEC4E,CXCL10,CXCL2,PDE4B,PPARGC1A	202 (15)
tretinoin		chemical - endogenous mammalian	Activated	2.917	bias	0.000764	APCDD1,AQP9,ASNS,B3GALT1,BCL6,BHMT,BMP6,BTG1,CCL4,CCNB1,CDKN1B,CPE,CXCL10,CXCL2,CYP1A1,CYP1A2,CYP26A1,CYP2B6,CYP2C18,CYP4A11,Cyp4a14,DHRS9,DUSP4,EIF4EBP1,ELF4,FOSL1,FOXO3,GDF15,GPRC5A,GRB10,HLA-A,HMGCS2,HSPB1,IER3,KIF11,KITLG,KLF15,KLF9,MAPK4,MMP28,MPP6,MYC,NCAM1,NRIP1,NTRK2,OLIG1,P4HA2,PAM,PIK3R1,PIM1,PLK3,PPARG,PPARGC1A,RB1,RORC,SCPEP1,SERPINE2,SLC38A2,SOX4,TAF4B,TGFB2,TLR5,Ubb,UCP1,ZFHX3	276 (25)
IL13		cytokine	Activated	2.365	bias	0.000769	CCL3L3,CCL4,CCL5,Ccl7,CLEC4E,CXCL2,FAS,GAS6,GPNMB,HSD3B1,IL1RN,KITLG,KLF6,MAOA,PDGFC,PPARG,PPARGC1A,RORC,SLC43A3,SNAI2,SPRR1A,UCP1,VNN1	179 (16)
Mitochondrial complex 1		complex				0.000787	MAOA,PPARGC1A
STAM		other				0.000787	DEPTOR,MYC
miR-185-3p (and other miRNAs w/seed GGGGCUG)		mature microrna				0.000787	MYC,NTRK2
cyclic des-acyl ghrelin (6-13)		biologic drug				0.000787	PPARGC1A,UCP1
bisphenol A		chemical - endogenous non-mammalian	Activated	2.646	bias	0.000803	ADIPOQ,AR,ARNT2,CDKN1B,CXCL10,ENO2,MAOA,NR4A2,NR4A3,PPARG,Slco1a1	252 (24)
SBDS		other				0.000811	CHAC1,CRYM,CTH,EPDR1,FBXO32,MAOA,P2RX5,PLAGL1,SNAI2
methylselenic acid		chemical reagent		-1.65	bias	0.000813	ABCC4,AR,ATP11A,CCNB1,CDC25C,GDF15,KIF11,KIF20B,KLF4,MATN2,MYC,NFIL3,NREP,PEG3,POLA1,RB1,SNAI2	239 (24)
CCR5		g-protein coupled receptor	Activated	2.248	bias	0.000813	CCL3L3,CCL4,CCL5,CXCL10,CXCL2,FAS	146 (14)
IRS2	1.755	enzyme		-1.257		0.000813	CDKN1B,G6PC,IGFBP1,MYC,PPARG,PPARGC1A	201 (21)
EGFR		kinase		1.488	bias	0.000823	AR,BCL6,BTG1,CCL5,CCNG2,CDKN1B,CXCL10,DUSP4,FOSL1,GPC1,HSPB1,HSPE1,IER3,MATN2,MET,MYC,RB1,RHEBL1,SERPINE2,SLC7A11,SNAI2,TXNIP,YPEL5	217 (20)
ATM		kinase		1.067	bias	0.000827	ADIPOQ,BBC3,CDC25C,CDKN1B,FAS,HSP90AA1,HSPE1,LPIN1	220 (23)
octreotide		biologic drug		1.577	bias	0.000829	ABCC2,CDKN1B,IGFBP1,PLAGL1,PPARG	153 (10)
diallyl disulfide		chemical - endogenous non-mammalian				0.000829	CCNB1,CDC25C,CYP2B6,CYP2E1,GDF15
clenbuterol		chemical drug		1.202	bias	0.000855	FBXO32,IL1RN,NGF,PPARGC1A	96 (7)
CXCR2		g-protein coupled receptor		0.064	bias	0.000855	CCL3L3,CXCL10,IFRD1,PPARG	142 (13)
TIMP3		other		0	bias	0.000855	FAS,KLF4,LAMC2,MET	164 (7)
IGF1		growth factor		0.636	bias	0.000859	ADIPOQ,BBC3,CCL3L3,CCL4,CCL5,Ccl7,CCNB1,CCNG2,CDKN1B,DYRK1B,FBXO32,HSD3B1,IER3,IGFBP1,IRS2,ITGA3,KLHL24,MYC,NCAM1,NTRK2,NUPR1,PIM1,PPARG,SNAI2,UCP1,YPEL3	205 (21)
GCG		other	Activated	2.214	bias	0.000908	ACADM,ADIPOQ,ADRB3,G6PC,IGFBP1,LPIN1,PLK3,PPARGC1A	184 (19)
KLF6	1.058	transcription regulator		0.549		0.000908	BCL6,CCL3L3,Ccl7,CDKN1B,CXCL2,CYP1A1,MYC,PPARG	221 (20)
triamcinolone acetonide		chemical drug		-0.168		0.00091	ARL4C,AUH,BMP6,CTH,DCBLD2,FOXO3,KLF15,KLF9,MYC,PER3,SOX4,TACC2,TGFB2,TXNIP,VLDLR	21 (2)
VDR		transcription regulator		-0.631		0.000916	ABCB11,ADIPOQ,CXCL10,CYP2B6,IER3,IL1RN,NGF,Slco1a1,SLCO1B3,TGFB2,UCP1	191 (22)
IFNA1/IFNA13		cytokine		-0.083	bias	0.000933	AR,CXCL10,CYP1A1,CYP1A2,CYP2E1,MYC,RSAD2	138 (15)
miR-221-3p (and other miRNAs w/seed GCUACAU)		mature microrna	Inhibited	-2.187	bias	0.000986	BBC3,CDKN1B,FOXO3,MITF,PIK3R1	100 (7)
ELOVL5		enzyme	Inhibited	-2.207	bias	0.000986	Acot1,CYP4A11,G6PC,HMGCS2,PPARGC1A
ATF2		transcription regulator	Activated	2.429	bias	0.00103	ASNS,BCKDHA,DUSP8,Hrk,NUPR1,PPARG,PPARGC1A,SNAI2,TGFB2
zymosan		chemical - endogenous non-mammalian		1.556	bias	0.00104	ARNT2,C10orf10,CAT,CCL3L3,CCL4,CCL5,CXCL2	131 (14)
SERPINF1		other		-0.12		0.00104	ADIPOQ,ENO2,MYC,NGF,OLIG1,PPARG,PPARGC1A	223 (19)
PRKCB		kinase		-0.436	bias	0.00104	ADRB3,CLCN7,CYP8B1,IRS2,MYC,PPARGC1A,UCP1	275 (27)
CSHL1		growth factor		-0.969	bias	0.00104	AR,Cyp2a12/Cyp2a22,CYP2B6,CYP2C8,CYP4A11,IGFBP1,PIK3R1	50 (4)
RAF1		kinase		1.997	bias	0.00105	BCL6,BTG1,CDKN1B,CDON,CSTA,DCBLD2,DUSP4,FAS,HSPB1,IER3,MET,MYC,NGF,TXNIP,YPEL5	230 (20)
Salmonella enterica serotype abortus equi lipopolysaccharide		chemical toxicant	Activated	3.575	bias	0.00105	ASNS,CCL3L3,CCL4,CCL5,CXCL2,ELOVL7,FOSL1,GPRC5A,NR4A2,RHOU,SLC1A3,TIFA,ZBTB10	174 (9)
phenacetin		chemical drug	Activated	2.449	bias	0.00106	ABCC2,IER3,IGFBP1,LAMC2,LGALS3,MYC
SMARCA4		transcription regulator	Activated	3.063	bias	0.00107	ADIPOQ,ANTXR2,ARL4C,ASNS,C4orf26,CDKN1B,CYP1A1,DHRS9,DUSP13,DUSP4,FADS3,FAM167A,FAS,GSTO1,IER3,ITGA3,LGALS3,MFGE8,MYC,PDE4B,PDP1,PER3,PPARG,S100A3,S100A6,SERPINE2,SLC35G2,SLC43A3,TEC,TGFB2,WNT9A	206 (20)
bortezomib		chemical drug		0.554		0.00109	CCL4,CCL5,CCNB1,CDKN1B,CDR2,CXCL10,CXCL2,FAS,GDF15,GPNMB,HSP90AA1,HSPE1,KLF9,MITF,MYC,RSAD2	172 (15)
IFNB1		cytokine		0.996	bias	0.00109	CCL4,CCL5,CDKL2,CLEC4E,CXCL10,CXCL2,CYP1A1,CYP1A2,CYP2E1,GBP6,Hamp/Hamp2,HLA-A,Hmga2,MCM10,MYC,RNASE4,RSAD2,UBE2E2	150 (16)
LAMA5		other	Activated	2	bias	0.00109	CCL3L3,CCL4,Ccl7,CXCL10
2-arachidonoylglycerol		chemical - endogenous mammalian		1.935	bias	0.00109	G6PC,LPIN1,PPARG,PPARGC1A	245 (21)
indirubin		chemical drug		1.154	bias	0.00109	CYP1A1,CYP1A2,IGFBP1,MYC	175 (7)
zearalenone		chemical toxicant		1.131	bias	0.00109	CCNB1,CDKN1B,KITLG,MYC	137 (7)
CD244		transmembrane receptor				0.00111	CCL3L3,CCL4,CCL5	182 (19)
PFKFB3		kinase				0.00111	ADIPOQ,CDC25C,CDKN1B	96 (7)
PROKR1		g-protein coupled receptor				0.00111	MYC,SNAI2,STEAP1	96 (7)
TFR2		transporter				0.00111	BMP6,GDF15,Hamp/Hamp2	111 (7)
proteasome inhibitor		chemical drug				0.00111	MYC,NTRK2,PPARG
MM-401		chemical reagent				0.00111	DEPTOR,KLF6,MYC
raloxifene		chemical drug		-1.571		0.00111	ANXA3,BLNK,CCL5,CCNB1,DUSP4,FMO5,GPRC5A,IER3,KLF6,KYNU,MATN2,PLK3,TGFB2	210 (11)
cyclic AMP		chemical - endogenous mammalian	Activated	4.025	bias	0.00115	Akr1b7,ANTXR2,CDKN1B,CRYM,DNTT,ENO2,G6PC,IGFBP1,IL1RN,MITF,MYC,NGF,NR4A2,PDE4B,PPARGC1A,PRKAR2B,UCP1	206 (22)
HMOX1		enzyme		-0.483		0.00115	ADIPOQ,CXCL10,CXCL2,CYP1A1,CYP2E1,IL1RN,NR4A2,PROCR,RORC,TGFB2	156 (16)
leucine		chemical - endogenous mammalian	Inhibited	-2.219		0.00116	ASNS,BTG1,G6PC,IGFBP1,UCP1	197 (19)
IFI16		transcription regulator	Activated	2.789	bias	0.00119	CCL4,CCL5,CDKN1B,CXCL10,CYP1A1,HSD3B1,IL1RN,PIM1	176 (17)
nifedipine		chemical drug		-1.38	bias	0.00119	ADIPOQ,CYP2B6,CYP4A11,Cyp4a14,DUSP4,Hrk,NGF,NTRK2	100 (9)
Irgm1		other	Inhibited	-2.433	bias	0.0012	CCL5,CCNB1,CXCL10,FAS,NUPR1,RSAD2	136 (11)
fluticasone propionate		chemical drug		0.333		0.00124	AQP9,CCL5,CXCL10,CXCL2,GSTM1,IL1RN,IRS2,KLF9,MFGE8,PAPSS2,PPARGC1A,SLC1A3,ST6GAL1	201 (14)
IKBKG		kinase		1.982	bias	0.00126	AMPD3,BBC3,CCL5,CXCL2,HLA-A,IL1RN,NGF,NR6A1,PPARG,SEMA3C,SERPINE2	234 (16)
PDLIM2		other		-1		0.0013	CDC25C,CHPF,FOXRED2,GSTM1,KYNU,SERF1A/SERF1B,SLC43A3,TXNIP,YPEL3
GPX1		enzyme	Inhibited	-2.219	bias	0.00136	CAT,CCL3L3,CCL4,CXCL10,DUSP4,FAS	206 (17)
KRT17		other	Activated	2.236	bias	0.00137	CCL3L3,CCL4,CCL5,CXCL10,CXCL2
proteasome inhibitor PSI		chemical - protease inhibitor		-0.6	bias	0.00137	CCL4,CXCL2,CYP1A1,FAS,MCM10	226 (19)
CXCL3		cytokine		1.997	bias	0.00137	CCL3L3,CCL4,CCL5,CXCL10	151 (15)
PTPN2		phosphatase				0.00137	CCL3L3,CDKN1B,PPARGC1A,UCP1	201 (20)
TWIST1		transcription regulator		1.616	bias	0.00138	AR,FAS,FIBIN,FOSL1,GPC1,IGFBP1,MET,MFGE8,NCAM1,PAM,SNAI2,WISP1
ritonavir		chemical drug		0.663		0.00142	ABCC2,ADIPOQ,C9orf72,CYP1A1,CYP2B6,CYP2C8,IFRD1,KITLG,MYC,PPARG,RACGAP1	230 (18)
quercetin		chemical drug		0.564		0.00142	ABCC2,AR,CXCL10,CYP1A1,CYP1A2,CYP2E1,CYP4A11,Cyp4a14,HMGCS2,MYC,PPARGC1A	217 (24)
bleomycin		chemical drug	Activated	2.234	bias	0.00152	CCL3L3,CCL5,CDKN1B,CTSE,CXCL10,CXCL2,FAS,FOSL1,KITLG,KLF15,MYC,TGFB2,WISP1	240 (20)
HSPA5		enzyme		1.746		0.00153	ACADM,CCL5,CXCL10,FOSL1,G6PC,HSPA8	98 (9)
2-amino-1-methyl-6-phenylimidazo-4-5-b-pyridine		chemical toxicant		1.387	bias	0.00153	CSN3,CSRP3,HSP90AA1,HSPA8,HSPE1,RB1
USF1		transcription regulator	Activated	2.629	bias	0.00154	CAT,CCNG2,FBXO32,Hamp/Hamp2,IGFBP1,RORC,SPEG,TXNIP
AICAR		chemical - endogenous mammalian		1.054		0.00156	BBC3,CCNB1,CDKN1B,CYP2B6,G6PC,PPARG,PPARGC1A	172 (17)
clozapine		chemical drug		-0.147	bias	0.00156	Abcb1b,NR4A2,NR4A3,PEA15,PPARGC1A,PRKAR2B,UCP1	159 (15)
NFKB1		transcription regulator	Activated	2.948	bias	0.00159	Abcb1b,AR,CCL3L3,CCL4,CCL5,CXCL10,CXCL2,FAS,IER3,IL1RN,KCNT2,MYC,NR4A2,NR4A3,PLK3,PPARG,TFAP2A	226 (16)
aflatoxin B1		chemical - endogenous non-mammalian				0.00163	CYP1A1,CYP1A2,IRS2
SHOX		transcription regulator				0.00163	CCNB1,CDKN1B,RB1
Mup1 (includes others)		other				0.00163	G6PC,PPARG,PPARGC1A
MC1R		g-protein coupled receptor				0.00163	MITF,NR4A2,NR4A3	81 (7)
tomatidine		chemical - endogenous non-mammalian				0.00163	EIF4EBP1,SLC38A2,SLC6A9
hexarelin		chemical toxicant				0.00163	PPARG,PPARGC1A,UCP1	162 (19)
3-beta,17-beta-androstanediol		chemical - endogenous mammalian				0.00163	AR,BBC3,FOXO3	216 (10)
R5020		chemical reagent		1.989	bias	0.00167	BCL6,DUSP4,ENO2,IER3,IRS2,LAMC2,MYC,TXNIP	259 (26)
SPP1		cytokine		0.922	bias	0.00168	ADIPOQ,CCL4,CCL5,CXCL2,EPDR1,ITGA3,MYC,NDRG2,PIK3R1,PPARG,RB1,S100A6,SNAI2	208 (19)
ID3		transcription regulator		-0.052		0.00168	ADIPOQ,BCL6,CCNB1,CCNG2,CDKN1B,DUSP4,FOXO3,KLF6,MYC,NR4A3,PIK3R1,PTPN14,SOX4	104 (8)
HTT		transcription regulator		0.13		0.00169	ACADM,ACOT2,BBC3,BCL6,CCL5,COX6A2,CSN3,ENO2,FOSL1,FOXO3,Fxyd2,GPC1,Hamp/Hamp2,HSPA8,HSPE1,HUWE1,KLF4,KLF9,NFIL3,NR1D2,NR4A2,NREP,NTRK2,PDE4B,PEA15,PPARG,PPARGC1A,SLC1A3,STMN1,TYRO3,UCHL3,UCP1,USP2,WISP1	258 (25)
CREBBP		transcription regulator	Activated	2.419	bias	0.00169	AR,BCL6,CAMK2D,CCL5,CDKN1B,CXCL10,CYP8B1,DUSP4,G6PC,HMGCS2,MYC,NR4A2,NR4A3,PPARGC1A,RB1,Rnf125,RSAD2,SERPINE2,SLC7A11,SPSB1,ST6GAL1,UCP1	247 (23)
Ncoa-Nr1i2-Rxra		complex	Activated	2	bias	0.0017	ABCC2,CAT,CYP2B6,CYP2C8
isoprenaline		chemical drug				0.0017	CYP4F8,NGF,NR4A2,NR4A3	93 (7)
TNFRSF1A		transmembrane receptor		1.423	bias	0.00172	CCL3L3,CCL4,CCL5,CLCN3,CXCL10,CXCL2,IER3,PIM1,RGS7,RORC,Slco1a1,SRC	198 (16)
VitaminD3-VDR-RXR		complex		0.97	bias	0.00172	CCL5,CDKN1B,CXCL10,IGFBP1,KLF4,TGFB2
Ifn gamma		complex	Activated	2.214	bias	0.00175	CCL5,CDKN1B,CXCL10,FAS,LY96,MYC,NR4A3,PPARG,TGFB2	204 (19)
HNF4A		transcription regulator	Activated	2.093	bias	0.00178	A1BG,ABCB11,ABCC2,ACMSD,Acot1,ACSS3,AKR1C4,AQP9,ARL4C,BCKDHA,BCL6,BHMT,BTG1,C10orf10,CAMK2D,CAT,CCNB1,CCNG2,CCP110,CDKN1B,CMSS1,CROT,CRY1,CYP1A1,CYP1A2,CYP26A1,Cyp2a12/Cyp2a22,CYP2B6,CYP2C8,CYP2E1,CYP8B1,DYRK1B,ELMO1,ERLIN1,FAS,FMO1,G6PC,GALM,GBE1,GDF15,GMDS,GSTO1,Hamp/Hamp2,HBP1,HPD,HSPA4L,HSPA8,HSPE1,IGFBP1,INHBC,KLF15,LGALS3,LMAN2L,MAOA,MFSD1,MYC,NDC1,NFKBIL1,NPNT,OSER1,PPARG,PPARGC1A,PTPRG,PT…	267 (23)
CORT		other	Inhibited	-2.219	bias	0.00184	CCL3L3,CCL4,CCL5,Ccl7,CXCL10
CD44		other	Activated	2.724	bias	0.00185	CCL4,CCL5,Ccl7,CDKN1B,FAS,IL1RN,ITGA3,LGALS3,MBNL3,MET,MYC,NPNT,SRC,STEAP1	217 (20)
10E,12Z-octadecadienoic acid		chemical - endogenous mammalian		0.135		0.00188	ADIPOQ,GDF15,LPIN1,NR4A2,NR4A3,PPARG,UCP1	219 (20)
TGFA		growth factor		-0.147	bias	0.00196	CCL5,CXCL10,CXCL2,LAMC2,NR4A2,PLAGL1,RB1,TLR5	177 (16)
GLI2		transcription regulator				0.00201	CCL3L3,CCL4,CCL5,CDKN1B,CSTA,CXCL10,CXCL2,MITF,MYC	114 (7)
TLR4		transmembrane receptor	Activated	2.803	bias	0.00205	CCL3L3,CCL4,CCL5,Ccl7,CXCL10,CXCL2,FAS,FBXO32,MET,MYC,NAT6,NR4A2,NR4A3,PLAGL1,PPARG,RSAD2,SGMS2,SLC6A12,SLC7A11,TOR1AIP2,ZC3H12C	147 (16)
prednisolone		chemical drug		-1.604	bias	0.00206	ARSA,BTG1,CAT,CDKN1B,CXCL10,CYP1A1,FAS,HSP90AA1,HSPA8,IRS2,KLF9,NFIL3,RB1,SLC41A3,TXNIP	262 (23)
Map3k7		kinase	Activated	2.599	bias	0.00206	CCL3L3,CCL4,CCL5,Ccl7,CXCL10,NGF,RSAD2	219 (16)
Klra7 (includes others)		transmembrane receptor		1.969	bias	0.00208	CCL3L3,CCL4,CCL5,SERPINE2	195 (16)
RACK1		enzyme		0.927		0.00208	CCL5,CDKN1B,MYC,RB1	200 (22)
11,12-epoxyeicosatrienoic acid		chemical - endogenous mammalian		0.555	bias	0.00208	ADIPOQ,CDKN1B,CYP4A11,PPARG	232 (20)
andrographolide		chemical drug		0.555		0.00212	AR,CYP1A1,CYP2B6,RGN,SRC	77 (7)
HLX		transcription regulator		-1.231	bias	0.00212	CCNB1,GDF15,KYNU,MYC,RB1	103 (7)
n-3 fatty acids		chemical drug		1.109		0.00215	ADIPOQ,CAT,IRS2,PIK3R1,PPARG,RGN	169 (20)
fish oils		chemical drug		0.277		0.00215	CCL3L3,CYP1A1,CYP2B6,CYP2C8,NRIP1,PIK3R1	93 (3)
RBL2		other	Inhibited	-2.629	bias	0.00215	CCNB1,CDC25C,CDKN1B,CDR2,FAS,MYC,PIM1,RB1,STMN1	230 (20)
POU2F1		transcription regulator				0.00219	BBC3,BCL6,CYP1A1,CYP2B6,CYP2C8,GAS6,GSTM1,Ifi202b,NDRG4,SLC7A11
TLR3		transmembrane receptor	Activated	3.639	bias	0.00222	CCL3L3,CCL4,CCL5,Ccl7,CSRP3,CTH,CXCL10,CXCL2,FAS,Hamp/Hamp2,IER3,Ifi202b,IL1RN,PIK3R1,PROCR,RSAD2	189 (13)
RUNX1		transcription regulator		-0.251	bias	0.00225	ARL5C,BBC3,CDKN1B,DEPTOR,FAS,Hmga2,MET,NCAM1,NFIL3,NR4A3,RORC,SLC24A3,STX3	223 (20)
FOXL2		transcription regulator	Activated	2.619	bias	0.00226	CCL3L3,CXCL2,FAS,IER3,NR4A3,PPARGC1A,SOX4
6-mercaptopurine		chemical drug				0.00228	CDKN1B,CXCL10,NR4A3	34 (3)
PLCL2		enzyme				0.00228	PPARG,PPARGC1A,UCP1	95 (7)
FFAR1		g-protein coupled receptor				0.00228	CYP1A1,IRS2,PPARGC1A	207 (19)
NCR1		transmembrane receptor				0.00228	CCL3L3,CCL4,CCL5	160 (16)
MMP8		peptidase				0.00228	CCL3L3,CXCL10,MET	191 (16)
nicardipine		chemical drug				0.00228	CYP2B6,CYP4A11,Cyp4a14	91 (3)
CFTR		ion channel		0.529		0.00229	ASNS,BLNK,CCL5,CYP2B6,Cyp2c40 (includes others),CYP4A11,FAS,GML	94 (7)
INSIG1		other	Inhibited	-2.813	bias	0.0023	CCL5,CLEC4E,CXCL10,CXCL2,HMGCS2,IRS2,LPIN1,PPARG,VNN1	74 (5)
Rxr		group				0.0023	ABCB11,ABCC2,Akr1b7,CYP26A1,CYP2B6,CYP2C8,MYC,PPARG,SLCO1B3	124 (12)
decabromobiphenyl ether		chemical toxicant				0.00232	CYP1A2,CYP2B6	175 (7)
natriuretic peptide derivative		biologic drug				0.00232	ADIPOQ,PPARGC1A
GSTA4		enzyme				0.00232	CCNB1,CDC25C
mir-541		microrna				0.00232	AR,PTPRN
miR-615-3p (miRNAs w/seed CCGAGCC)		mature microrna				0.00232	AR,PPARG
VSX2		transcription regulator				0.00232	CDKN1B,MITF
YWHAE		other				0.00232	ATXN1,FOSL1
HSPH1		other				0.00232	BCL6,MYC
maraviroc		chemical drug				0.00232	CCL4,CXCL10	15 (3)
3-nitrobenzanthrone		chemical toxicant				0.00232	CYP1A1,CYP1A2
phloretin		chemical - endogenous non-mammalian				0.00232	ADIPOQ,TXNIP	131 (11)
cyclohexanecarboxylic acid		chemical reagent				0.00232	ENO2,NCAM1
IL2		cytokine		0.751	bias	0.00236	ARNT2,BBC3,BCL6,CCL3L3,CCL4,CCL5,CCNG2,CDKN1B,CXCL10,CYP1A1,CYP1A2,CYP2B6,DUSP4,FAS,FOXO3,GDF15,IER3,KLF6,MAPKAPK3,MYC,PDE4B,PDGFC,PEA15,PIM1,PPARG,RORC,RRAS2,TP53INP1	203 (19)
RGS10		other				0.00239	BCL6,CCL3L3,Ccl7,CXCL10,CXCL2,FAS
IL15		cytokine		1.048	bias	0.00241	BBC3,BTG1,CAMK2D,CCL4,CCL5,CDKN1B,CXCL10,CXCL2,ENO2,FAS,GALM,GPC1,GPRC5A,HSPA8,HSPE1,IL21R,MAPKAPK3,MYC,NCAM1,PDE4B,PIK3R1,PIM1,PPARGC1A	165 (16)
DNASE2		enzyme		-1.98	bias	0.00243	CXCL10,CXCL2,GPNMB,Hamp/Hamp2,RSAD2
caffeine		chemical drug		1.132		0.00246	CAT,CDC25C,CYP1A2,MITF,NTRK2,PPARG,PPARGC1A	222 (26)
CCR2		g-protein coupled receptor		-0.314	bias	0.00246	ADIPOQ,CCL3L3,CCL4,CCL5,Ccl7,CXCL10,CXCL2	181 (19)
SATB1		transcription regulator		0.211		0.00247	BLNK,CDK19,DUSP4,FAM129A,GDF15,HSP90AA1,HSPA8,KITLG,NR4A2,RB1,TAF4B,YPEL5
reactive oxygen species		chemical toxicant	Activated	2.371	bias	0.00248	ADIPOQ,CAT,CCL5,EIF4EBP1,FAS,FOXO3,G6PC,KLF6,LPIN1,MYC	216 (22)
curcumin		chemical drug		0.794	bias	0.00248	ADIPOQ,AR,BBC3,CCL5,CCNB1,CDKN1B,CYP1A1,CYP2E1,FAS,FOSL1,GABBR1,HSPA8,KLF9,MYC,NCAM1,PIM1,PPARG,PPARGC1A,TACC2,UBE2E2	209 (21)
MAT1A		enzyme		0		0.00251	CYP2E1,CYP4A11,Cyp4a14,FAS
cannabidiol		chemical drug				0.00251	BBC3,ENO2,NTRK2,SOAT2
HNRNPA2B1		other				0.00252	ELOVL7,GDF15,HYAL1,MYC,PDGFC,PHACTR2,PPARGC1A,SNAI2,SYT1,TGFB2,TNS3	101 (7)
PRKAG3		other				0.0026	CLCN3,GBE1,GID4,JPH1,KLF4,NRIP1,PAM,PEG3,PPARGC1A,RHOU,RORC,SMS
Ras		group		0.956	bias	0.00263	ARHGEF2,CDKN1B,CXCL10,FOSL1,MET,MITF,MYC,SERPINE2,SNAI2,Tnfrsf22/Tnfrsf23	216 (22)
ADRA1A		g-protein coupled receptor				0.00266	CCNB1,CDKN1B,CYP1A1,DDAH1,NR4A2,POLA1	144 (12)
cadmium chloride		chemical toxicant				0.00266	AR,CCL5,GSTM1,HSP90AA1,HSPB1,MYC	185 (18)
arsenic trioxide		chemical drug		0.191		0.00266	BBC3,CDC25C,CTH,CYB5R1,CYP26A1,FAS,MYC,PPARG,SLC7A11,TGIF1,UCP1	199 (20)
HIPK2		kinase		-0.035	bias	0.00269	AVIL,CDKN1B,Hamp/Hamp2,LGALS3,PPARGC1A,RB1,UCP1	167 (12)
HDAC1		transcription regulator		-0.552		0.0027	ADIPOQ,AMPD3,AR,BBC3,BCL6,CCL5,CCNB1,CDC25C,CDKN1B,FAS,MCM10,MYC,PPARG,PPARGC1A,RORC,SNAI2	247 (26)
actinomycin D		chemical drug	Inhibited	-3.079	bias	0.00275	Abcb1b,ABCC2,AR,CDC25C,CDKN1B,CYP1A1,DUSP4,FAS,IRS2,JMY,MAOA,MYC,NGF,NTRK2,PPARG	205 (23)
decitabine		chemical drug	Activated	3.494	bias	0.00276	ABCC2,BTG1,CCL5,CCNG2,CDKN1B,CXCL10,CYP1A1,EDA2R,FAS,FLNC,GDF15,HMGCS2,ITGA3,KLF4,KLF6,LGALS3,LY96,MYC,PPARG,PTPRG,RB1,RNASE4,SLCO1B3,TFAP2A,TFAP4,TGFB2	188 (20)
SN-38		chemical drug		1.446	bias	0.00277	BMP6,CCNB1,FAS,GDF15,MYC	210 (16)
SU6656		chemical toxicant	Inhibited	-2.213	bias	0.00277	Ccl7,IER3,MYC,NFIL3,NR4A2	107 (9)
FGF1		growth factor		-0.103		0.00279	FHOD3,GSTM1,Hmga2,MYC,NR4A2,RHOU,SGMS1,SNAI2,TGFB2,WISP1	149 (11)
TP63		transcription regulator	Activated	2.01	bias	0.0028	BBC3,CCNB1,CDC25C,CDKN1B,CSTA,FAS,FOSL1,FOXO3,HBP1,HSPA8,IER3,ITGA3,KLF6,MCM10,MFGE8,MYC,RACGAP1,RIN1,SLC7A11,SNAI2,TGFB2	251 (23)
VIP		other		-1.82		0.00281	CCL3L3,CCL4,CCL5,CDKN1B,CXCL10,CXCL2,MYC,SLC1A3,TP53INP1	163 (16)
Mek		group		0.891	bias	0.00288	CDKN1B,CXCL10,DUSP4,FOSL1,GDF15,HSPB1,IER3,MYC,NGF,PPARGC1A,Pvr,SEMA3C,SLC43A3,ST6GAL1	255 (23)
3,3'-diindolylmethane		chemical drug		0.676		0.00292	AR,BBC3,CDKN1B,FAS,GDF15,HLA-A,SNAI2	241 (23)
FSHR		g-protein coupled receptor		1.067	bias	0.00294	ADIPOQ,AR,CPE,G6PC,HSD3B1,KITLG	93 (7)
MTORC1		complex		0.64	bias	0.00294	ELF4,KLF4,MYC,NFIL3,PPARGC1A,RORC	210 (19)
TNFSF12		cytokine		1.451	bias	0.00299	CCL3L3,CCL5,Ccl7,CLEC4E,CXCL10,CXCL2,FBXO32,KLF15,PPARGC1A	189 (15)
propylthiouracil		chemical drug				0.00299	CSRP3,CXCL2,HCAR2,NTRK2,QPCT,Serpinb1b,SLC13A3,ST6GAL1,VLDLR
L-tryptophan		chemical - endogenous mammalian		0.277		0.00301	CYP1A2,IGFBP1,S100A6,SLC7A11
dicarbethoxydihydrocollidine		chemical toxicant				0.00301	ABCC2,ABCC4,CDKN1B,SLCO1B3
MYD88		other	Activated	3.307	bias	0.00302	CCL3L3,CCL4,CCL5,CXCL10,CXCL2,FBXO32,GDF15,HLA-A,IL1RN,MET,MYC,PDE4B,PILRA,RSAD2,WISP1,ZC3H12C	172 (15)
coal tar		chemical drug				0.00307	CYP1A1,CYP1A2,CYP2C18
SIK3		kinase				0.00307	ADIPOQ,G6PC,PPARGC1A	21 (3)
ABCA4		transporter				0.00307	CCL3L3,CCL4,CXCL10
SLC51A		transporter				0.00307	ABCC2,ABCC4,CYP2B6
CDCA7L		other				0.00307	CCNB1,MAOA,POLA1
ST3-Hel2A-2		chemical reagent				0.00307	BCL6,IER3,NR4A2
CCNT1		transcription regulator				0.00307	CDKN1B,MYC,PPARGC1A	28 (4)
TNNI3		transporter				0.00307	CCL3L3,CCL4,CCL5
PARP2		enzyme				0.00307	ADIPOQ,FAS,PPARG	159 (7)
PNPT1		enzyme				0.00307	CCL5,CDKN1B,MYC	157 (10)
PLCL1		enzyme				0.00307	PPARG,PPARGC1A,UCP1	145 (11)
TAS1R3		g-protein coupled receptor				0.00307	PPARG,SLC3A2,SLC7A11
ZFP36		transcription regulator				0.00307	CCL3L3,CLCN3,CXCL2,FOSL1,IER3,KIF11,PIM1,PRC1	218 (17)
TLR7		transmembrane receptor	Activated	3.273	bias	0.00311	CCL4,CCL5,Ccl7,CCNB1,CDKN1B,CPEB2,CXCL10,CXCL2,IER3,IL21R,RSAD2	162 (16)
MYB		transcription regulator	Activated	2.561	bias	0.00313	CCNB1,COX6A2,DNTT,GSTM1,HSPA8,KITLG,KLF4,MYC,POLA1,SNAI2
EED		transcription regulator				0.00315	CDKN1B,Hmga2,KLF4,MYC,OLIG1	52 (5)
mifepristone		chemical drug		0.376		0.00324	ABCB11,ABCC2,Acot1,AKR1C4,CDKN1B,FAS,GAS6,GSTM1,IRS2,KLF11,KLF4,LAMC2,MYC,S100A6,SLCO1B3,SPEG,TENM3	229 (21)
Ige		complex	Activated	2.104	bias	0.00325	CCL3L3,CCL4,CCL5,CXCL2,MYC,PPARG	186 (16)
CLOCK		transcription regulator				0.00328	ARNT2,CYP26A1,DUSP8,HMGCS2,LPIN1,MKNK2,NFIL3,PER3,S100a11,TEF,USP2
LGALS3	1.727	other	Activated	2.607		0.0033	ADIPOQ,CCL3L3,CDKN1B,MYC,PPARG,PPARGC1A,RB1,WNT9A	209 (21)
LEPR		transmembrane receptor		1.937		0.00331	ADIPOQ,ADRB3,BTG1,CCL3L3,CYP2E1,EIF4EBP1,IL1RN,IRS2,PPARG,PPARGC1A,TP53INP1,UCP1	252 (21)
ID2		transcription regulator		1.342		0.00331	BCL6,CCNB1,CCNG2,DUSP4,FOXO3,KLF6,MYC,NR4A3,NTRK2,PIK3R1,PTPN14,SOX4	104 (9)
WNT1		cytokine	Activated	2.183	bias	0.0035	APCDD1,CCNB1,CDKN1B,EIF4EBP1,MYC,PPARG,RHOU,SEMA3C,SERPINE2,WISP1	221 (21)
ERG		transcription regulator		1.667	bias	0.00355	ABCC4,AR,ARHGAP22,ARHGEF2,ELMO1,FLNC,MET,MYO5A,NFIL3,NR4A2,PHACTR2,PIM1,SOX4
GNB2		enzyme				0.00355	CCL3L3,CCL4,IER3,NR4A2,PDE4B
risperidone		chemical drug		0.762		0.00356	CXCL10,NR4A2,NR4A3,NTRK2
pifithrin alpha		chemical reagent		-0.887	bias	0.00356	AR,BBC3,CYP1A1,FAS	202 (19)
pregna-4,17-diene-3,16-dione		chemical - endogenous non-mammalian		-1.271	bias	0.00356	ABCB11,ADIPOQ,MYC,PPARG	152 (13)
CDK9		kinase		1.55	bias	0.00358	CCL5,CCNB1,CXCL2,MYC,PPARG,PPARGC1A	157 (14)
IL2RG		transmembrane receptor		0.186		0.00358	BCL6,CRY1,DNTT,HLA-A,MYC,SPRR1A	139 (14)
miR-34a-5p (and other miRNAs w/seed GGCAGUG)		mature microrna	Inhibited	-2.384	bias	0.00358	KLF4,MCM10,MET,MYC,PPARG,TP53INP1	111 (7)
EPO		cytokine		-0.924	bias	0.0036	BCL6,BTG1,CCNG2,CDKN1B,FAS,G6PC,GDF15,Hamp/Hamp2,Hrk,KLHL24,LRIT1,MYC,N4BP2L1,NUPR1,PIM1,STRADB,TXNIP	218 (20)
Immunoglobulin		complex		0.292		0.00362	AQP9,BCL6,CCL4,CCL5,CDKN1B,CTH,CXCL10,CXCL2,CYP2E1,FAS,KLF4,MYC,NFIL3,RB1,RSAD2	173 (16)
STK11		kinase		-0.451		0.00364	AVIL,CDKN1B,CYP2B6,CYP4F8,FOSL1,IGFBP1,KLF12,MYC,PDGFRL,PTPRN,RB1,SNAI2	215 (21)
TAF4		transcription regulator		0.277	bias	0.00379	AR,BCL6,GAS6,IL1RN,KLF4,PDGFC,PPARGC1A,SPRR1A
GW9662		chemical reagent		-1.555	bias	0.00379	ADIPOQ,FADS3,GDF15,IRS2,KLF4,PEA15,PPARG,RORC	234 (25)
AR	3.342	ligand-dependent nuclear receptor		1.947	bias	0.00379	ABCC4,Akr1b7,AR,ATP13A4,CCL3L3,CDC25C,CHRNB1,CSRP3,ELMO1,ENO2,GAS6,GDF15,GSTM1,HSD3B1,KITLG,KLKB1,MAOA,MYC,NUPR1,SLC7A11,SNAI2,TACC2,TGFB2	208 (21)
NR4A1		ligand-dependent nuclear receptor		0.508		0.00381	ADIPOQ,AKR1C4,CCL5,CDKN1B,G6PC,KITLG,LPIN1,NR4A2,NR4A3,PPARG,SLC39A11,UCP1	209 (22)
Nr1h		group	Inhibited	-2.72	bias	0.00382	ARNT2,BMP6,CCL3L3,CCL5,CLEC4E,CXCL10,G6PC,PPARGC1A,RGN,SYT7,VLDLR	160 (12)
VCAN		other		-0.784		0.0039	CPE,CXCL2,FAS,IL1RN,ITGA3,LGALS3,LOXL4,PAM,RNASE4,ST6GAL1	111 (6)
CCL11		cytokine		1.664	bias	0.00393	BMP6,CCL3L3,CCL4,CDKN1B,CXCL2,FAS	145 (13)
colchicine		chemical drug		-0.121	bias	0.00393	ABCB11,ABCC2,CYP2B6,CYP2C8,FAS,NGF	184 (11)
MBTD1		other	Activated	2	bias	0.004	ACOT2,AQP9,CCL4,CCNB1,SOX4
conjugated linoleic acid		chemical drug		1.98		0.004	GDF15,IL1RN,PPARG,PPARGC1A,UCP1	161 (15)
MED13		transcription regulator				0.004	G6PC,NR4A2,NTRK2,PPARG,PRKAR2B
PCK1		kinase				0.00401	ACADM,G6PC,IRS2	107 (7)
PDE3B		enzyme				0.00401	ADIPOQ,G6PC,PPARGC1A	193 (21)
cucurbitacin B		chemical - endogenous non-mammalian				0.00401	CCNB1,CDKN1B,MYC	96 (7)
26s Proteasome		complex		0.071	bias	0.00401	AR,ATP6V0D2,CDKN1B,CLCN7,FOSL1,HSD3B1,MYC,POLA1,RB1,SRC,TXNIP	217 (20)
TREM1		transmembrane receptor		1.732	bias	0.00404	ASNS,CCL5,CXCL10,CXCL2,DUSP4,ELOVL7,FOSL1,GPRC5A,NR4A2,PPARG,RHOU,SLC1A3,TIFA	200 (16)
deferoxamine		chemical drug		1.63	bias	0.00404	CCL3L3,CCL4,CCNB1,GDF15,MYC,NFIL3,NR4A2,PPARG,RB1,RSAD2,SERPINE2,TEC,TGFB2	222 (19)
benzo(a)pyrene		chemical toxicant	Activated	2.275	bias	0.00417	BBC3,CYP1A1,CYP1A2,ESD,GPC1,GSTM1,HSPA4L,HSPB1,IER3,NAPB,PTPRG,SNAI2,TGFB2,YPEL3	230 (18)
RIPK1		kinase		1.177	bias	0.00418	CAT,CCL5,CDKN1B,CXCL2	210 (22)
diallyl trisulfide		chemical - endogenous non-mammalian		0.655		0.00418	ABCC4,CCNB1,CDC25C,FAS
AZGP1		transporter		-1.067		0.00418	CDKN1B,FBXO32,MYC,UCP1	152 (12)
LCAT		enzyme		-1.091		0.00418	MYC,PPARG,PPARGC1A,UCP1
MST1		growth factor				0.00418	FAS,FOXO3,IL1RN,SOX4	160 (15)
alitretinoin		chemical drug		1.128	bias	0.00422	ABCB11,ACADM,AR,CDKN1B,CXCL10,CYP1A2,CYP26A1,CYP2B6,DHRS9,PPARG,UCP1	170 (19)
leukotriene D4		chemical - endogenous mammalian	Activated	2.412	bias	0.00431	CCL3L3,CCL4,CXCL2,KLF4,NR4A2,NR4A3	149 (13)
RET		kinase		0.721	bias	0.00432	AUH,BBC3,CDKN1B,DUSP8,HSP90AA1,HSPA8,MET,PER3,RTN4	181 (11)
staurosporine		chemical - kinase inhibitor		-0.739		0.00432	BBC3,CCL4,CDKN1B,CYP1A1,CYP2E1,FAS,FOSL1,IGFBP1,PIM1	234 (21)
SLC13A1		transporter		0		0.00434	HSPA8,HSPB1,KLF9,MPP6,RAD51B,SLCO1B3,UPP2,Xlr3c (includes others)
NOD2		other	Activated	2.606	bias	0.00436	ARL5C,CCL5,CLEC4E,CXCL10,CXCL2,IER3,PDE4B	143 (17)
FOSL1	1.663	transcription regulator		0.547		0.00436	CCL3L3,CCL4,Ccl7,FOSL1,MET,SERPINE2,SNAI2	72 (4)
CARM1		transcription regulator				0.00448	ABCB11,CCNB1,G6PC,HSP90AA1,MYC	234 (19)
GNB1		enzyme				0.00448	CCL3L3,CCL4,IER3,NR4A2,PDE4B
discodermolide		chemical drug				0.00448	CCNB1,CDC25C,EIF4EBP1,KIF11,PRC1
ethylbenzene		chemical toxicant				0.00455	CYP2B6,CYP2E1
di-n-propyl disulfide		chemical reagent				0.00455	CYP2B6,GSTM1
RAR ligand-RARα-Retinoic acid-RXRα		complex				0.00455	ABCC2,SLCO1B3
MCOLN2		ion channel				0.00455	CCL3L3,CCL5
proanthocyanidin derivative		chemical - other				0.00455	CYP1A1,MFGE8
Nc2		complex				0.00455	HLA-A,MYC
CD5L		transmembrane receptor				0.00455	CCL5,Ccl7
CCL22		cytokine				0.00455	CCL3L3,CXCL2
CFH		other				0.00455	CXCL2,PPARG	96 (7)
BBC3	1.844	other				0.00455	BBC3,STMN1
SLC9A3R2		transporter				0.00455	CDKN1B,MYC
pterosin B		chemical reagent				0.00455	G6PC,PPARGC1A	21 (4)
tesaglitazar		chemical drug				0.00455	CYP4A11,PPARG	155 (9)
salicylamide		chemical drug				0.00455	CYP1A1,CYP1A2	184 (11)
ferrous sulfate		chemical drug				0.00455	CCL3L3,CCL4	59 (5)
ammonia		chemical - endogenous mammalian				0.00455	SLC1A3,SLC7A6
chlorophyll a		chemical - endogenous non-mammalian				0.00455	FAS,PPARG
[Nle4, D-Phe7] -Alpha-MSH		chemical drug				0.00455	PPARG,UCP1
colcemid		chemical - endogenous non-mammalian				0.00455	CCNB1,CYP1A1
palmatine		chemical toxicant				0.00455	Abcb1b,CYP1A1
PRL		cytokine	Activated	2.234	bias	0.00467	AKR1C4,ANXA3,BCL6,CAMK1,CCNB1,CXCL10,GPNMB,GSTM1,MFGE8,MYC,NUPR1,PIM1,PPM1K,RNASE4,RSAD2,UCP1	187 (18)
epigallocatechin-gallate		chemical drug		-1.398	bias	0.00469	AR,CAT,CCL3L3,CCL5,Ccl7,CDKN1B,CXCL10,FAS,FOSL1,FOXO3,G6PC,Ifi202b,MYC,SNAI2	181 (20)
CYP1B1		enzyme		-0.816		0.00471	CACHD1,CDKN1B,CYP26A1,CYP2B6,Slco1a1,VLDLR
FXR ligand-FXR-Retinoic acid-RXRα		complex		1.972	bias	0.00486	ABCB11,ABCC2,SLCO1B3,VLDLR
amitriptyline		chemical drug		1.941	bias	0.00486	C10orf10,CDKN1B,CYP2B6,GDPD3
rimonabant		chemical drug		-0.594	bias	0.00486	ADIPOQ,BBC3,IL1RN,NGF	240 (24)
HSF1		transcription regulator		0.976		0.00499	Abcb1b,HSP90AA1,HSPA4L,HSPA8,HSPB1,HSPE1,LMAN2L,MITF,RAD51B,Ubb,UBC,ZFAND2A
roscovitine		chemical drug		-0.555	bias	0.00501	CCNB1,CYP2B6,MYC,PPARG,RB1	210 (21)
RBL1		transcription regulator		-1.969	bias	0.00506	CDKN1B,FAS,MCM10,MET,MYC,PPARGC1A,RB1	226 (21)
dehydroepiandrosterone sulfate		chemical - endogenous mammalian				0.0051	CYP4A11,Cyp4a14,PPARG	145 (8)
SOX5		transcription regulator				0.0051	BMP6,CDKN1B,RORC
CCL3L3	1.534	cytokine				0.0051	CCL4,CCL5,CXCL10	85 (7)
ID4		transcription regulator				0.0051	BBC3,CDKN1B,PPARG
clofibric acid		chemical drug				0.0051	CYP4A11,Cyp4a14,VLDLR	103 (7)
NR3C2		ligand-dependent nuclear receptor		1.134		0.00514	CCL3L3,KLF9,NDRG2,NR4A2,PROCR,SEMA3C,TACC2,TSPYL4,VLDLR
ESR2		ligand-dependent nuclear receptor	Activated	2.17		0.00514	Abcb1b,AR,ARL4A,ARNT2,BBC3,CDKN1B,DDAH1,FOXO3,GALNT7,KCNT2,KLF4,LOXL4,MAOA,MAPK4,MYC,NDRG2,PYCR1,RORC,SNAI2,SOX4,TMEM229B,TNS3	263 (23)
pravastatin		chemical drug				0.00515	ADIPOQ,CYP2B6,IMPACT,MPP6,RHOU,Xlr3c (includes others)
EZH2		transcription regulator		1.423		0.00519	CCL5,CDKN1B,CHRNB1,CXCL10,CXCL2,EPDR1,FHOD3,FOXO3,GDF15,Hmga2,IGFBP1,KLF4,LAMC2,MYC,PPARG,SLC1A3,SLC7A11,TGFB2	193 (19)
H89		chemical - kinase inhibitor		-1.342	bias	0.00535	ADIPOQ,CCL5,IGFBP1,MITF,MYC,NFIL3,NR4A2,PLAGL1,PPARGC1A,UCP1	170 (19)
epinephrine		chemical - endogenous mammalian	Activated	2.219	bias	0.00544	CCNB1,CDKN1B,CYP2B6,HSP90AA1,POLA1,PPARGC1A,TLR5	186 (20)
NR0B2		ligand-dependent nuclear receptor		-1.615	bias	0.00544	ABCB11,ACADM,CYP8B1,G6PC,LPIN1,PPARG,PPARGC1A	240 (23)
nonylphenol		chemical toxicant	Activated	2.236	bias	0.00558	ADIPOQ,CXCL10,FAS,S100A6,Slco1a1	161 (11)
D-galactosamine		chemical - endogenous mammalian		1.342	bias	0.00558	CXCL10,CXCL2,CYP2E1,GDF15,MYC	202 (15)
STK40		kinase				0.00558	Abcb1b,CCL3L3,CCL4,PPARG,TLR5	92 (7)
capsaicin		chemical drug		0.343		0.00561	CAT,CDKN1B,GDF15,KITLG,PPARG,TGFB2	255 (23)
trichloroethylene		chemical toxicant		0		0.00561	CYP2E1,GSTO1,MFGE8,RTN4,Slco1a1,TXNIP
luteolin		chemical - endogenous non-mammalian		-1.06	bias	0.00561	AR,CXCL10,CYP1A1,FAS,G6PC,MYC	212 (22)
SCD		enzyme		-1.407	bias	0.00561	ADRB3,CCL3L3,CXCL10,G6PC,PPARGC1A,UCP1	183 (18)
CASR		g-protein coupled receptor		0.933	bias	0.00562	ABCC2,CDKN1B,CYP2B6,GABBR1
diazoxide		chemical drug		-0.655	bias	0.00562	ADRB3,MYC,PTPRN,SLC39A6	173 (15)
TRIB3		kinase		-1.951	bias	0.00562	ASNS,CTH,GDF15,PPARG	116 (8)
2,4,5,2',4',5'-hexachlorobiphenyl		chemical toxicant	Activated	2.598	bias	0.00585	Akr1b7,CYP2B6,CYP2C18,Cyp2c54 (includes others),FMO5,MYC,PLA2G12A
RETNLB		other		1.567	bias	0.00585	CCL3L3,CCL5,CTSE,IRS2,KLF15,MYC,WISP1	184 (11)
SOD2		enzyme				0.00597	ADH4,CAT,CCNB1,KLKB1,MYC,PLAGL1,SLC19A2,SPEG	186 (13)
IL1R1		transmembrane receptor		-1.732	bias	0.0061	CCL3L3,CCL5,Ccl7,CXCL10,CXCL2,Slco1a1	166 (16)
IL5		cytokine	Activated	2.768	bias	0.00612	ASNS,ATXN1,BCL6,CYP1A2,EIF4EBP1,FAS,IER3,KIAA1147,MYC,NFIL3,PDE4B,PIM1,PYCR1,RRAS2,S100A6,UCHL3	193 (18)
D-fructose		chemical - endogenous mammalian	Activated	2.224	bias	0.00619	ADIPOQ,Ccl7,CXCL10,CXCL2,PPARG	252 (19)
chloropromazine		chemical drug	Activated	2.183	bias	0.00619	C10orf10,CYP2B6,GDPD3,NR4A2,NR4A3
PPP2CA		phosphatase	Activated	2	bias	0.00619	CXCL10,EIF4EBP1,FOXO3,HCAR2,MYC	230 (18)
NFIB		transcription regulator				0.00619	BMP6,FHOD3,NCAM1,PVT1,STEAP4
GNA15		enzyme				0.00634	Abcb1b,CTH,CXCL2,FMO1,FOSL1,LGALS3,MYC,Pvr	150 (7)
ALDH1A1		enzyme				0.00636	ACADM,G6PC,PPARG	91 (7)
IDH2		enzyme				0.00636	ADIPOQ,PPARG,TGFB2
PTPRE		phosphatase				0.00636	Ccl7,CXCL2,MET	102 (7)
SAT1		enzyme				0.00636	AMY2A,KLF9,PPARGC1A
hyperforin		chemical drug				0.00636	ABCC2,CYP2B6,NTRK2	91 (3)
Cd2+		chemical toxicant				0.00636	Abcb1b,DDAH1,MYC
Ifn		group		1.137	bias	0.00641	BCL6,CXCL10,CYP4A11,FAS,HLA-A,Ifi202b,NTRK2,RSAD2,TLR5	135 (12)
HDAC4		transcription regulator				0.00641	CCNB1,CSRP3,FOSL1,G6PC,IGFBP1,MMD2,NR4A2,Pcp4l1,RGS7
ECSIT		transcription regulator	Activated	2	bias	0.00646	IER3,IL1RN,NR4A2,PIM1	129 (10)
ozone		chemical toxicant		1.969	bias	0.00646	CCL3L3,Ccl7,CXCL10,CXCL2	102 (12)
WR 1065		chemical drug		1.964	bias	0.00646	CAT,FAS,GDF15,MYC	205 (17)
ASAH1		enzyme		-0.927	bias	0.00646	CCL5,ELOVL7,NR4A2,NR4A3
SMAD3		transcription regulator		1.762	bias	0.00658	BMP6,CCL3L3,CCL4,CCNG2,CXCL10,DEPTOR,DUSP4,FOXO3,Hamp/Hamp2,MYC,PPARGC1A,PTPRK,SNAI2,TGFB2	231 (21)
ursolic acid		chemical drug		-1.982	bias	0.00662	EIF4EBP1,GDF15,MYC,PPARG,SLC38A2,SLC6A9	151 (11)
Bay 11-7082		chemical - kinase inhibitor	Inhibited	-2.425	bias	0.00662	Abcb1b,CCL3L3,CCL4,CCL5,CXCL2,PIM1	203 (17)
mono-(2-ethylhexyl)phthalate		chemical toxicant	Activated	2.758	bias	0.00672	ACADM,ADIPOQ,AR,CYP1A1,CYP2C8,CYP4A11,FAS,GNPNAT1,IRS2,PPARG,PPARGC1A	237 (21)
PTGS2		enzyme	Activated	2.007	bias	0.00672	Abcb1b,BBC3,CCL3L3,CCL4,CCL5,CDKN1B,CXCL10,MYC,NR4A2,PPARG,VNN1	170 (17)
MAP2K1/2		group		1.614	bias	0.00672	CCL3L3,CCL4,CDKN1B,DUSP4,FOSL1,HSPB1,MYC	218 (23)
N-Ac-Leu-Leu-norleucinal		chemical - protease inhibitor		0.227	bias	0.00672	CCL4,CCNB1,CDKN1B,HLA-A,IER3,RB1,STMN1	208 (18)
ABL1		kinase		1.408	bias	0.00684	CDKN1B,FAS,IER3,MYC,TGFB2	233 (22)
2-amino-5-phosphonovaleric acid		chemical - other		0.508		0.00685	BBC3,C5orf51,DOK7,IFRD1,LHFPL2,NR4A2,NR4A3,PLK3,SPATA13,YPEL5
IL10		cytokine		-0.237		0.00686	ARNT2,BMP6,C10orf10,CCL3L3,CCL4,CCL5,Ccl7,CDKN1B,CTSE,CXCL10,CXCL2,FAS,IL1RN,KITLG,NR4A3,PAM,PDE4B,SLC1A3,TLR5	214 (16)
camptothecin		chemical drug		1.32	bias	0.0069	ABCC2,AR,ARL4A,BBC3,CCNB1,CHAC1,CLN8,CXCL2,FAS,GPNMB,GRB10,HLA-A,KLHL21,LGALS3,LPIN1,MYC,MYO5A,NR4A2,PEG3,PRKAR2B,PTPRK,PTPRN,RB1,RSAD2,STX11,TBC1D31,TNS3,TP53INP1	216 (22)
norepinephrine		chemical - endogenous mammalian	Activated	2.109	bias	0.00702	ADRB3,CRY1,GDF15,IRS2,NGF,NR4A3,PDE4B,PLAGL1,PPARG,PPARGC1A,UCP1	256 (23)
STAT5B		transcription regulator		1.463	bias	0.00702	AR,BCL6,CCL3L3,COX6A2,CSRP3,CYP2B6,FAS,MYC,NR4A2,PIM1,UCP1	215 (17)
WT1		transcription regulator		-0.519		0.00708	ASNS,CXCL10,ENO2,GRB10,KLF4,LGALS3,MYC,NR4A2,NTRK2,SLC35G2,SNAI2,ST6GAL1,TFAP2A,ZMIZ1	148 (11)
FOXM1		transcription regulator	Activated	2.061	bias	0.00713	AR,CCNB1,CDC25C,CDKN1B,MET,MYC,PRC1,SNAI2,STMN1	185 (20)
IFNAR1		transmembrane receptor		1.96	bias	0.00719	CCL3L3,CCL4,CCL5,CLEC4E,CXCL10,CXCL2,HLA-A,IFT57,MYC,RSAD2	153 (16)
IL7		cytokine		1.103	bias	0.00719	BLNK,CCL4,CDKN1B,CXCL2,DNTT,FAS,MAPKAPK3,MYC,PIM1,RORC	184 (18)
IL1		group		1.892	bias	0.00723	AR,CCL4,CCL5,CXCL10,CYP1A1,CYP1A2,CYP2B6,FAS,IGFBP1,IL1RN,KITLG,KYNU,MYC,NGF,PPARG,PPARGC1A,RORC,S100A3	163 (16)
FGF2		growth factor		1.058	bias	0.00726	AR,BBC3,BCL6,CDKN1B,CXCL2,FAS,FOSL1,FOXO3,GPNMB,ITGA3,MET,MITF,MYC,NR4A2,PDGFC,PPARG,RB1,SNAI2,TGFB2	215 (22)
crocidolite asbestos		chemical toxicant		1.96	bias	0.00737	FOSL1,MET,MYC,SRC	220 (18)
FCGR2A		transmembrane receptor		0.29	bias	0.00737	CCL4,CCL5,CXCL2,FAS	173 (17)
PLIN5		other		-1.067		0.00737	ACADM,ACSM5,ESD,PPARGC1A	66 (4)
CIDEC		other	Inhibited	-2	bias	0.00737	ACADM,PPARG,PPARGC1A,UCP1	133 (10)
(+)-fluprostenol		chemical drug				0.00744	NR4A2,PPARG
ginsenoside Re		chemical - endogenous non-mammalian				0.00744	ADIPOQ,CYP8B1
Cpla2		group				0.00744	AR,MYC
SWI-SNF		complex				0.00744	MET,PPARG
TMPRSS6		peptidase				0.00744	BMP6,Hamp/Hamp2
iron dextran		chemical drug				0.00744	BMP6,Hamp/Hamp2
harmol		chemical - endogenous non-mammalian				0.00744	CYP1A1,MITF	81 (7)
PUF60		other				0.00744	CDKN1B,MYC
HAS1		enzyme				0.00744	CCNB1,CDC25C	136 (7)
TYMS		enzyme				0.00744	FAS,MYC
miR-292b-5p (and other miRNAs w/seed CUCAAAA)		mature microrna				0.00744	AR,BTG1
BRD8		transcription regulator				0.00744	AR,PPARG
PLIN2		other				0.00744	Acot1,UCP1	139 (8)
ADAM8		peptidase				0.00744	CCL5,CXCL10
picolinic acid		chemical toxicant				0.00744	CCL3L3,CCL4	59 (5)
cimetidine		chemical drug				0.00744	FAS,GDF15
roflumilast		chemical drug				0.00744	CXCL2,PDE4B	106 (10)
sodium azide		chemical toxicant				0.00744	CCNB1,TXNIP
geraniol		chemical - endogenous non-mammalian				0.00744	CCNB1,CDKN1B
Ca2+		chemical - endogenous mammalian		0.36	bias	0.00744	AR,CDKN1B,CRY1,CUL9,CYP1A1,FOSL1,IRS2,ITGA3,KLF4,NR4A3,NTRK2,PPARG,PPARGC1A,SLC6A12,SNAI2	212 (20)
ICAM1		transmembrane receptor	Activated	2.186	bias	0.00754	CCL3L3,CCL4,CCL5,CXCL2,MYC	150 (16)
KLF11	1.707	transcription regulator				0.00754	CAT,CHRNA2,CHRNB1,PPARGC1A,UCP1	112 (7)
3,4,5,3',4'-pentachlorobiphenyl		chemical toxicant		1.26	bias	0.00769	ACOT2,CAT,CYP1A1,CYP1A2,CYP2C8,H2-T10,PRKAR2B
KIAA1524	1.045	other		-0.6	bias	0.00775	GPNMB,IER3,KIAA1324,KIAA1524,MYC,SERPINE2
Sn50 peptide		chemical toxicant		-0.896	bias	0.00775	CXCL10,CXCL2,FAS,MYC,PPARG,SLC1A3	233 (18)
Sod		group				0.00778	Abcb1b,CCL3L3,CCL4	190 (18)
THRAP3		transcription regulator				0.00778	ADIPOQ,NR1D2,TXNIP
MB21D1		enzyme				0.00778	CCL5,CXCL10,RSAD2	72 (6)
IGFBP7		transporter				0.00778	ASNS,CDKN1B,MYC	198 (18)
AIMP1		cytokine				0.00778	CCL4,CCL5,CXCL2	85 (7)
EHHADH		enzyme				0.00778	ACOT2,CYP4A11,Cyp4a14	139 (7)
MIR101		group				0.00778	MET,MITF,STMN1
N-ethyl-N-nitrosourea		chemical toxicant				0.00778	CYP2E1,GSTM1,HSP90AA1
SOX2		transcription regulator		-0.947		0.00783	APCDD1,CDKN1B,CYP26A1,DUSP4,GAB2,Hmga2,KITLG,KLF4,KLF6,PEG3,PIK3R1,PPARG,SPRR1A,TEC,TGFB2,WISP1,ZFHX3	135 (7)
kainic acid		chemical toxicant	Activated	3.104	bias	0.0079	Abcb1b,CCL3L3,CCL5,CTSE,FOSL1,NCAM1,NFIL3,NGF,NR4A2,NTRK2	213 (18)
isoproterenol		chemical drug		1.818	bias	0.0079	ADIPOQ,ADRB3,CYP1A1,CYP4F8,FOSL1,MITF,NGF,PLAGL1,TYRO3,UCP1	196 (20)
TRAF2		enzyme		0.896		0.00821	CCL5,CCNB1,CDC25C,CXCL10,FAS,PPARGC1A,PTPN14	215 (16)
isobutylmethylxanthine		chemical toxicant	Activated	2.973	bias	0.00828	ADIPOQ,CDKN1B,KLF4,MITF,MYC,PPARG,PPARGC1A,PTPRN,RB1,TYRO3	235 (22)
IFNGR1		transmembrane receptor		1.964	bias	0.0083	BCL6,CCL3L3,CCL5,CXCL10,FAS	147 (15)
quinolinic acid		chemical - endogenous mammalian		1.274		0.0083	CAT,MYC,NGF,NTRK2,RORC
ZNF106		other	Inhibited	-2.236		0.0083	CXCL10,GPNMB,HSPB1,LGALS3,RTN4
Vegf		group	Activated	3.6	bias	0.00831	ARHGAP22,ASNS,CDC25C,CRY1,CXCL10,CYP4A11,DCBLD2,DUSP4,EMP2,FAS,FOSL1,GRB10,HMGCS2,KIF11,KIF20B,KITLG,MET,MYC,NR4A2,NR4A3,PIK3CB,PRC1,SLC19A2,TSHZ1	230 (20)
ASXL2		other	Activated	2	bias	0.00836	ENO2,HYAL1,KLF15,PPARG
EIF2AK4		kinase		1.982	bias	0.00836	ASNS,CAT,CHAC1,PPARG
methylnitronitrosoguanidine		chemical toxicant		1.982	bias	0.00836	BBC3,BTG1,FAS,GDF15	163 (11)
BAK1		other		1.98	bias	0.00836	CCL5,CXCL10,H2-T10,HLA-A	143 (13)
vitamin K3		chemical drug		1.951	bias	0.00836	BMP6,FAS,KLF6,MYC	219 (20)
poly rI:rC-RNA		biologic drug	Activated	3.307	bias	0.00837	CCL3L3,CCL4,CCL5,CXCL10,CXCL2,FAS,GDF15,HLA-A,KLF4,KLF6,KYNU,MYC,NFIL3,NR4A2,NR4A3,PDGFC,PIM1,RSAD2,SFXN2,SNAI2,ST6GAL1,TLR5	170 (16)
wortmannin		chemical - kinase inhibitor		-1.112	bias	0.00855	AR,CCL4,CCL5,CDC25C,CDKN1B,CXCL10,CYP2E1,G6PC,IRS2,MYC,NR4A3,SLC6A12	213 (20)
MAPK1		kinase		-0.839		0.0086	AR,CCL3L3,CCL4,CCL5,CCNB1,CDK19,CDKN1B,CSTA,DEPTOR,FLNC,GDPD3,IL1RN,LGALS3,MITF,MMP28,NUPR1,PTPRK,SPSB1	153 (18)
PARP1		enzyme		1.937	bias	0.00898	CCL5,CXCL10,FAS,GBP6,MYC,POLA1,RB1,SLC38A2	175 (19)
INHA		growth factor		1.179		0.00898	CDKN1B,ITGA3,KITLG,MATN2,MYC,PIK3R1,TP53INP1,WISP1
plicamycin		chemical drug	Inhibited	-2.204	bias	0.00898	BBC3,CYP2E1,FOXO3,MAOA,MET,SERPINE2,UBC,WNT9A	140 (11)
25-hydroxycholesterol		chemical reagent	Activated	2.39		0.00902	ASNS,CHAC1,FOSL1,NR4A2,NR4A3,VLDLR
Calcineurin protein(s)		complex		1.452	bias	0.00902	CAMK2D,CCL5,NFIL3,NR4A2,NR4A3,PPARGC1A	192 (19)
PIK3CA		kinase				0.00902	CCNB1,CDKN1B,IRS2,PIK3CB,PROCR,SNAI2	210 (20)
SQSTM1		transcription regulator		0.447	bias	0.0091	Ccl7,CXCL2,CYP2B6,RSAD2,RTN4	86 (7)
CYP1A2	1.592	enzyme		-0.447		0.0091	CACHD1,CYP26A1,CYP2B6,Slco1a1,VLDLR
TSC22D3		transcription regulator		-0.603	bias	0.0091	ADIPOQ,BBC3,CCL5,CDKN1B,PPARG	174 (22)
CD40		transmembrane receptor		1.465	bias	0.0092	BCL6,CCL4,CCL5,CDKN1B,CXCL10,FAS,IL1RN,KLF4,KLF9,LGALS3,MET,MYC,PIM1	187 (16)
CYR61		other	Activated	2.626	bias	0.00932	CCL3L3,CCL4,Ccl7,CXCL10,CXCL2,ITGA3,MYC	198 (20)
CBX4		transcription regulator				0.00938	CCNB1,MYC,POLA1
PRKAR2B	1.228	kinase				0.00938	PPARG,PRKAR2B,UCP1	134 (12)
TNFRSF12A		transmembrane receptor				0.00938	CCL5,CXCL10,PPARGC1A	55 (5)
GTF2I		transcription regulator				0.00938	CAT,CDKN1B,MYC
BCL10		transcription regulator				0.00938	CCL4,CCL5,CXCL2	165 (14)
AQP1		transporter				0.00938	HSPA4L,MATN2,NUPR1
aroclor 1254		chemical toxicant				0.00938	CYP1A1,CYP1A2,CYP2B6
cyclopiazonic acid		chemical - endogenous non-mammalian				0.00938	CXCL2,FAS,Hrk
phenytoin		chemical drug				0.00938	CCL5,CYP2B6,CYP2C8	96 (4)
allyl sulfide		chemical drug				0.00938	CYP2B6,CYP2E1,Slco1a1
NGFR		transmembrane receptor		1.698		0.00944	CDKN1B,NCAM1,NGF,RB1	176 (11)
S-nitroso-N-acetyl-DL-penicillamine		chemical reagent		0.762		0.00944	CCNB1,MYC,NPR2,PPARGC1A	144 (12)
TIRAP		other		0.404	bias	0.00944	CCL4,CCL5,CXCL10,CXCL2	115 (14)
PTX3		other		-0.948	bias	0.00944	CCL3L3,CCL5,Ccl7,CXCL2	172 (11)
CARD9		other				0.00944	CCL5,CLEC4E,CXCL10,CXCL2	209 (16)
anakinra		biologic drug				0.00944	ABCC2,CCL4,PIM1,Slco1a1	126 (12)
Nuclear factor 1		group				0.00944	Akr1b7,AR,CYP1A1,CYP1A2
PI3K (family)		group		-0.892	bias	0.00949	CCNG2,CDKN1B,CXCL10,FBXO32,FOXO3,SNAI2,SOX4,TXNIP	214 (19)
Histone h4		group				0.00991	ADIPOQ,CCL4,CCL5,CDC25C,CXCL10,IGFBP1,NEURL1,NTRK2,PPARG,TACC2	208 (19)
C3AR1		g-protein coupled receptor		0	bias	0.00995	CCL3L3,CCL4,CCL5,CXCL10,TGFB2	209 (14)
ADRA1D		g-protein coupled receptor				0.00995	CCNB1,CDKN1B,DDAH1,NR4A2,POLA1	144 (12)
TCF4		transcription regulator				0.00997	BACH2,BCL6,C15orf39,CTSE,ELF4,G6PC,KIAA1524,MITF,MYC,PPARG,PRC1,RACGAP1	109 (7)
ADIPOQ	∞	other		-0.054		0.0104	ACSM5,ADIPOQ,CCL5,CDKN1B,CXCL10,G6PC,HMGCS2,PPARG,PPARGC1A,UCP1
FOXA1		transcription regulator		-1.467		0.0104	CXCL10,G6PC,IGFBP1,MYC,NR4A2,NRIP1,PAM,RORC,SNAI2,UCP1
silibinin		chemical drug		-1.1	bias	0.0104	BBC3,CCNB1,CDC25C,CDKN1B,MYC,SNAI2
methylmercury		chemical toxicant		-1.633		0.0104	CYP1A1,CYP2E1,MFGE8,RTN4,Slco1a1,TXNIP
mir-17		microrna	Inhibited	-2.391	bias	0.0104	AR,FAS,RB1,TXNIP,UCP1,USP2
IFIH1		enzyme		0	bias	0.0106	CCL5,CXCL10,CXCL2,FAS
HOXC8		transcription regulator		-1		0.0106	Ccl7,CXCL10,ELMO1,PLAGL1
4-tert-octylphenol		chemical toxicant				0.0106	ADIPOQ,MYC,S100A6,SRC
IL27		cytokine		1.537	bias	0.0106	C10orf10,CCL4,CCL5,CXCL10,HLA-A,IL1RN,MYC,PIM1,RORC
BCR (complex)		complex		0.126	bias	0.0106	BCL6,CCL4,CCNG2,CDKN1B,FAS,KLF4,KLF9,MYC,PIM1
VHL		transcription regulator		0	bias	0.0106	BBC3,CDKN1B,ENO2,GBE1,HYAL1,IER3,JADE1,NREP,SLC1A3
NFkB (complex)		complex	Activated	4.295	bias	0.0107	BBC3,CAMK2D,CCL3L3,CCL4,CCL5,Ccl7,CCNB1,CLEC4E,CXCL10,CXCL2,FAS,GAS6,GDF15,HLA-A,HSPB1,IER3,IL1RN,KYNU,MYC,NCAM1,NGF,PEA15,PLK3,PPARG,Pvr,RRAS2,RSAD2,SNAI2
8-chlorophenylthio-adenosine 3',5'-cyclic monophosphate		chemical - kinase inhibitor	Activated	2.181	bias	0.0109	ACADM,HSD3B1,LPIN1,LPIN3,PPARGC1A
EBI3		cytokine		0.271	bias	0.0109	CTSE,HLA-A,MYC,PIM1,RORC
8-hydroxyguanine		chemical - endogenous mammalian				0.0109	CCL3L3,CXCL2
alpha-estradiol		chemical - endogenous mammalian				0.0109	AR,CYP2B6
SERCA		group				0.0109	FOSL1,MYC
benfluorex		chemical drug				0.0109	G6PC,HMGCS2
PRKACB		kinase				0.0109	MYC,PDE4B
RHEB		enzyme				0.0109	CDKN1B,IRS2
GPAM		enzyme				0.0109	G6PC,HMGCS2
PPM1B		phosphatase				0.0109	CCL3L3,PLAGL1
SPTBN2		other				0.0109	NCAM1,SLC1A3
TP53BP2		other				0.0109	BBC3,FAS
FUBP1		transcription regulator				0.0109	MYC,STMN1
fluphenazine		chemical drug				0.0109	NR4A2,NR4A3
dibenzoylmethane		chemical toxicant				0.0109	CYP1A1,CYP1A2
benz[a]anthracene		chemical toxicant				0.0109	CYP1A1,CYP1A2
FZD9		g-protein coupled receptor				0.0112	CCL5,CXCL10,Ifi202b
SMYD3		enzyme				0.0112	AR,NEURL1,PIK3CB
SLC9A3R1		other				0.0112	ABCC2,CCL5,SNAI2
IGHE		other				0.0112	CCL3L3,CCL5,TYRO3
ABCC8		transporter				0.0112	ACADM,CAT,PPARGC1A
IL11RA		transmembrane receptor				0.0112	CCL3L3,CCL4,Ccl7
C5		other				0.0112	CCL3L3,CCL4,CXCL2
NCR2		transmembrane receptor				0.0112	CCL4,NR4A2,NR4A3
ethoxyquin		chemical toxicant				0.0112	CYP1A2,CYP2B6,Slco1a1
ADORA2A		g-protein coupled receptor		1.193		0.0117	CXCL10,CXCL2,NAPB,NR4A2,NR4A3,NTRK2,PEA15,PEG3,PLA2G12A
E2F4		transcription regulator				0.0118	CDC25C,FAM60A,FAS,MCM10,MYC,POLA1,PPARG,PPARGC1A,PRC1,RB1,SLC3A2,STMN1,TP53INP1
Interferon alpha		group	Activated	2.568	bias	0.0118	ASCC2,BCL6,CCL5,CDKN1B,CTH,CXCL10,CXCL2,CYP1A2,CYP2E1,FAS,HLA-A,IL1RN,IL21R,MMP28,MYC,NFIL3,PI4K2B,PIM1,PPM1K,RB1,RSAD2
nitroprusside		chemical drug		1.008		0.0118	CAT,FAS,G6PC,MYC,PPARGC1A
F7		peptidase		1.964	bias	0.0119	AR,CXCL2,FOSL1,MYC
grape seed extract		chemical drug				0.0119	CCNB1,ENO2,HSPA8,MYC
RAD21		transcription regulator				0.0119	CCNG2,IRS2,MYC,SOX4
peptidoglycan		chemical - endogenous non-mammalian	Activated	2.52	bias	0.0124	CCL3L3,CCL4,CCL5,CXCL10,CXCL2,FAS,IL1RN,TLR5
IKBKB		kinase	Activated	3.236	bias	0.0124	AMPD3,CCL3L3,CCL4,CCL5,CXCL10,CXCL2,FAS,FOXO3,HLA-A,IL1RN,MYC,NGF,NR6A1,SEMA3C,SERPINE2
GDF2		growth factor	Activated	2.35	bias	0.0126	ANXA3,Hamp/Hamp2,MYC,NGF,SEMA3C,SERPINE2,SLC3A2
ITGB1		transmembrane receptor		-0.817	bias	0.0126	CDKN1B,EIF4EBP1,FOXO3,IL1RN,MYC,RORC,WNT9A
sunitinib		chemical drug		1.195	bias	0.0128	BBC3,CXCL10,CYP1A1,ITGA3,MET
WISP2		growth factor	Inhibited	-2.219		0.0128	ADIPOQ,LAMC2,PPARG,PROCR,SNAI2
beta-naphthoflavone		chemical toxicant				0.0128	CYP1A1,CYP1A2,CYP2C18,CYP4A11,GSTM1
RB1	1.004	transcription regulator		-0.794	bias	0.013	BCKDHA,CCNB1,CDC25C,CDKN1B,CHRNB1,FAS,FOSL1,GPRC5A,Ifi202b,MAPK4,MCM10,MET,MYC,PIM1,PPARG,PPARGC1A,RB1,TGFB2,UCP1
mannitol		chemical - endogenous mammalian				0.0131	Abcb1b,AQP9,FOXO3
Ncoa-Nr1i3-Rxra		complex				0.0131	ABCC2,CYP2B6,CYP2C8
HOTAIR		other				0.0131	GDF15,LAMC2,MYC
diethylmaleate		chemical toxicant				0.0131	GBE1,SLC3A2,SLC7A11
S-(2,3-bispalmitoyloxypropyl)-cysteine-GDPKHPKSF		chemical reagent				0.0131	CCL4,CCL5,CXCL10
taurine		chemical - endogenous mammalian		1.154		0.0132	ABCB11,ABCC2,ADIPOQ,CSAD
FBXW7		transcription regulator		-0.109	bias	0.0132	CDKN1B,MYC,PPARG,PPARGC1A
IL4R		transmembrane receptor				0.0132	FAS,PPARG,PPARGC1A,UCP1
SUZ12		enzyme				0.0134	CDKN1B,CYP26A1,FBXO32,KLF4,LAMC2,LGALS3,MYC,TNS3,UCHL3
GATA1		transcription regulator		0.933		0.0135	ABCC4,BMP6,CCL5,CDKN1B,DNTT,MITF,MYC,NFIL3,NR4A2,PIM1,SLC38A9,SLC3A2,SRC
15-deoxy-delta-12,14 -PGJ 2		chemical - endogenous non-mammalian		0.34	bias	0.0135	CCL5,CCNB1,CDC25C,CXCL10,GDF15,HSPB1,KLF4,MYC,PPARG,TGIF1,UCP1
GSK3B		kinase		-1.009		0.0137	AR,Ccl7,CDC25C,CDKN1B,IRS2,KIF3A,MYC,SNAI2
MDM2		transcription regulator		0.128		0.0137	BBC3,CDKN1B,ELF4,FOXO3,IL1RN,SNAI2
miR-199a-5p (and other miRNAs w/seed CCAGUGU)		mature microrna	Inhibited	-2.433	bias	0.0137	CSTB,GPRC5A,ITGA3,KLF4,LAMC2,RSAD2
3-methylcholanthrene		chemical toxicant	Activated	2.122	bias	0.0139	Abcb1b,CYP1A1,CYP1A2,GSTM1,SLC7A11
deoxycholate		chemical - endogenous mammalian		-1.166		0.0139	ABCB11,CYP2B6,CYP2E1,CYP4A11,SLC1A3
lysophosphatidic acid		chemical - other		1.212	bias	0.0141	BCL6,CCL4,CCL5,CXCL10,CXCL2,MYC,PPARG
NR1H2		ligand-dependent nuclear receptor	Inhibited	-2.19		0.0141	CCL4,CCL5,Ccl7,CXCL10,IL1RN,RB1,UCP1
melatonin		chemical - endogenous mammalian		1.633		0.0144	AR,CDKN1B,CRY1,CXCL10,FAS,IRS2,NCAM1,UCP1
tanespimycin		chemical drug		-0.922	bias	0.0144	AR,CDKN1B,FAS,HSPA8,MITF,MYC,SNAI2,SRC
gefitinib		chemical drug		1.319	bias	0.0145	CCNB1,CDC25C,CDKN1B,FOSL1,HSPB1,HYAL1,KIF11,PPARG,PRC1,TP53INP1
topotecan		chemical drug		-0.194	bias	0.0145	BTG1,CCNB1,FAS,GDF15,HSPA8,MYC,PDE4B,PLK3,PRKAR2B,PTPRK,SOX4
MARK2		kinase	Activated	2	bias	0.0146	ADIPOQ,Ccl7,CXCL2,RSAD2
Secretase gamma		complex		1.067	bias	0.0146	CDKN1B,MYC,Nradd,RORC
SETD2		enzyme				0.0146	FOXO3,PDGFC,RTN4,SEMA3C
mercuric chloride		chemical toxicant				0.0146	CYP2E1,GSTM1,HSP90AA1,HSPB1
IKZF1		transcription regulator		-0.78	bias	0.0147	BCL6,BLNK,CDKN1B,DNTT,KITLG,LHFPL2,MYC,NCAM1,TSHZ1
THRB		ligand-dependent nuclear receptor		0.351		0.0148	CCNB1,CDKN1B,CXCL10,CXCL2,FOSL1,G6PC,MET,NUDT7,PAM,PPARG,UCP1,WISP1
taurodeoxycholic acid		chemical - endogenous mammalian				0.015	ABCB11,Slco1a1
flavokawain B		chemical - endogenous non-mammalian				0.015	AR,BBC3
PRCP		peptidase				0.015	KLF4,UCP1
patulin		chemical toxicant				0.015	CYP1A1,CYP1A2
ZNF746		transcription regulator				0.015	G6PC,PPARGC1A
SNED1		other				0.015	AMY2A,IGFBP1
HFE2		other				0.015	BMP6,Hamp/Hamp2
APC (complex)		complex				0.015	CCNB1,CDKN1B
ganetespib		chemical drug				0.015	AR,MYC
ASCL2		transcription regulator				0.015	CCNB1,CXCL10
HDAC10		transcription regulator				0.015	MITF,TXNIP
GNE		kinase				0.015	ASNS,CHAC1
C6		other				0.015	CCL3L3,CXCL2
CKS1B		kinase				0.015	CCNB1,CDKN1B
CUL1		enzyme				0.015	CDKN1B,MYC
CLIC4		ion channel				0.015	CCL5,CXCL2
CHGA		other				0.015	G6PC,SERPINE2
RBCK1		transcription regulator				0.015	CCNB1,MYC
NCR3		transmembrane receptor				0.015	CCL4,CCL5
N-methyl mesoporphyrin IX		chemical reagent				0.015	CCNB1,MYC
dacarbazine		chemical drug				0.015	CCL5,CXCL10
raclopride		chemical drug				0.015	NR4A2,NR4A3
vadimezan		chemical drug				0.015	CCL5,CXCL10
4-coumaric acid		chemical - endogenous mammalian				0.015	CCNB1,MYC
Boc-D-FMK		chemical reagent				0.015	CDKN1B,RB1
CREB3L3		transcription regulator				0.0153	CYP2B6,G6PC,LPIN1
IL31		other				0.0153	CCNB1,CDKN1B,RB1
MSR1		transmembrane receptor				0.0153	CCL5,CXCL10,CXCL2
PTP4A3		phosphatase				0.0153	HSP90AA1,MYC,STMN1
BCL2L11		other				0.0153	CCL3L3,CCL5,CXCL2
miR-7a-5p (and other miRNAs w/seed GGAAGAC)		mature microrna				0.0153	IRS2,MKNK2,SLC3A2
MTM1	1.429	phosphatase				0.0153	EIF4EBP1,FBXO32,FOXO3
CD69		transmembrane receptor				0.0153	CCL5,RORC,TGFB2
RARRES2		transmembrane receptor				0.0153	ADIPOQ,CCL5,CXCL2
CEP-1347		chemical drug				0.0153	CCL3L3,CCL4,CCL5
acetyl-L-carnitine		chemical - endogenous mammalian				0.0153	BBC3,PPARG,PPARGC1A
dichlororibofuranosylbenzimidazole		chemical toxicant				0.0153	CDKN1B,CYP1A1,MYC
creatine		chemical - endogenous mammalian				0.0153	CXCL10,CXCL2,SLC6A8
Il3		cytokine		0.031	bias	0.0156	CDKN1B,FAS,MYC,NFIL3,PIM1,ZNF346
thyroid hormone		chemical - endogenous mammalian		0		0.0157	CDKN1B,CPE,Cyp4a14,DDAH1,G6PC,KLF9,MYC,NTRK2,NUDT7,SERPINE2,UCP1
FOXO4		transcription regulator	Activated	2.016	bias	0.0158	ANXA3,BCL6,CCNG2,CDKN1B,ELOVL7,IER3,IGFBP1
CDKN1B	1.101	kinase		-1.832	bias	0.0158	APCDD1,BLNK,CDKN1B,CSDC2,Fxyd2,GAB2,LGALS3,MYC
F2		peptidase	Activated	2.557	bias	0.0161	ADIPOQ,CDKN1B,CXCL10,CYP2B6,DHRS9,FOSL1,HSP90AA1,IER3,KLF6,MYC,NR4A3,PROCR,SAMD4A,TGFB2
indole-3-carbinol		chemical drug		0.061		0.0162	CDKN1B,FMO1,GDF15,RB1
NLRP12		other		-0.762	bias	0.0162	CXCL2,HLA-A,IL1RN,LY96
IGFBP3		other		-1.067		0.0162	ADIPOQ,CCL3L3,CCL4,CCL5
MAPKAPK2		kinase	Activated	2	bias	0.0162	CCL3L3,Ccl7,CXCL10,HSPB1,ZC3H12C
fingolimod		chemical drug				0.0162	ADIPOQ,CDKN1B,CXCL10,FOSL1,MITF
docosahexaenoic acid		chemical drug		0.116	bias	0.0163	ADIPOQ,CDKN1B,FAS,FOXO3,G6PC,IGFBP1,MYC,PDE5A,PIK3R1,TGFB2
MAP2K6		kinase		1.109	bias	0.0166	CDC25C,CXCL10,IRS2,PPARGC1A,RGS7,SLC1A3
POMC		other	Activated	2.393	bias	0.0166	Akr1b7,CDKN1B,FOSL1,MITF,NR4A2,NR4A3,PPARGC1A
MITF	1.367	transcription regulator	Activated	3.083	bias	0.0169	CCNB1,CCNG2,CLCN7,FBXO32,GPNMB,ITGA3,LGALS3,MET,MITF,SEMA3C,SLC19A2,TFAP2A,TXNIP
fulvestrant		chemical drug		0.102		0.017	ASNS,CCL5,CCNB1,CDKN1B,CXCL10,GAB2,IER3,KIF11,MYC,PPARG,RB1,SNAI2,STMN1,TGFB2
ZBTB16		transcription regulator		-0.728		0.0174	BACH2,BCL6,Ccl7,CXCL10,IL21R,LY96,MYC,PIK3R1,RORC
SAFB		other	Inhibited	-2.219	bias	0.0175	BBC3,CCL5,CXCL10,NUPR1,PAPSS2
BMP6	2.724	growth factor		1.914	bias	0.0175	ACADM,FOSL1,Hamp/Hamp2,Hmga2,KLF4,MATN2,TEF
Pkc(s)		group	Activated	2.54	bias	0.0175	CDKN1B,CYP1A1,CYP2E1,FAS,FOSL1,KLF6,NR4A2,NR4A3,PPARG,PTPRN,RB1,SLC6A9
CYP2E1	1.214	enzyme				0.0176	CAT,CYP4A11,Cyp4a14
MLX		transcription regulator				0.0176	Ccl7,IL1RN,TXNIP
SMARCD3		transcription regulator				0.0176	DEPTOR,ITGA3,MITF
IDO1		enzyme				0.0176	SLC3A2,SLC6A9,SLC7A11
RFX1		transcription regulator				0.0176	DCDC2,KIF3A,MYC
ADIPOR1		transmembrane receptor				0.0176	ACADM,CAT,PPARGC1A
CYP27A1		enzyme				0.0176	ABCC2,CYP2B6,CYP8B1
DDX5		enzyme				0.0176	BBC3,FOSL1,MYC
EPOR		transmembrane receptor				0.0176	CDKN1B,MYC,PIM1
2-mercaptoacetate		chemical - endogenous non-mammalian				0.0176	CXCL2,MFGE8,PPARG
cadmium		chemical toxicant		1.091	bias	0.0177	Abcb1b,CYP1A1,CYP26A1,G6PC,LGALS3,MYC
cilostazol		chemical drug		0	bias	0.0178	MITF,NR4A2,PDGFC,PPARGC1A
miR-182-5p (and other miRNAs w/seed UUGGCAA)		mature microrna		-1.969	bias	0.0178	FOXO3,INHBC,MITF,NCAM1
IL9		cytokine				0.0178	CCL3L3,Ccl7,MYC,PIM1
FSH		complex		0.201	bias	0.0178	Akr1b7,AR,ARL4C,CPE,CRYM,FLNC,FOSL1,GPRC5A,HBP1,HSD3B1,IL1RN,ITGA3,KITLG,MYC,P4HA2,PTPRN,RGS7,TGFB2,TYRO3
Esrra		transcription regulator		-0.447	bias	0.0185	ACADM,ATP6V0D2,COX6A2,ENO2,GALM,HSD3B1,PPARGC1A
MOG		other	Activated	2.176	bias	0.0188	CCL3L3,CCL5,Ccl7,CXCL10,CXCL2
CpG oligonucleotide		chemical drug	Activated	2.961	bias	0.0189	CCL3L3,CCL4,Ccl7,CLEC4E,CXCL10,CXCL2,FAS,GBP6,MYC
ANGPT2		growth factor		1.414	bias	0.0194	ARHGEF2,ARL4C,CAT,CCL3L3,CCL5,FAS,HSP90AA1,MFGE8,POLA1,TOR1AIP2,TXNIP
olanzapine		chemical drug		1.671	bias	0.0194	DCBLD2,G6PC,HSPA8,NR4A2,NR4A3,OLIG1,SLC24A3
SB-431542		chemical reagent		-1.912	bias	0.0194	BMP6,Ccl7,MYC,PTPRK,SPSB1,TGFB2,TGIF1
steroid		chemical - endogenous mammalian		-0.218	bias	0.0195	CCL5,CDC25C,CYP2B6,MYC
SUMO2		enzyme				0.0195	ABCB11,CTH,HSPA8,RNASE4
HIF1A		transcription regulator	Activated	2.469	bias	0.0195	ADIPOQ,AQP9,ASNS,CDKN1B,CXCL2,ENO2,GBE1,Hamp/Hamp2,HSPB1,HUWE1,IRS2,MET,MITF,MYC,NR4A3,NTRK2,P4HA2,RORC,TGFB2
Tgf beta		group		-0.76	bias	0.0197	CCL3L3,CCL4,CCL5,CDKN1B,CXCL10,CXCL2,IL1RN,MET,MYC,NR4A2,RORC,SNAI2,TAF4B
12(S)-hydroxyeicosatetraenoic acid		chemical - endogenous non-mammalian				0.0197	PPARG,RB1
L-phenylalanine		chemical - endogenous mammalian				0.0197	FAS,IGFBP1
ganglioside GM1		chemical - endogenous mammalian				0.0197	NGF,NTRK2
nilotinib		chemical drug				0.0197	CDKN1B,MYC
Ahr-Arnt		complex				0.0197	CYP1A1,CYP1A2
tocilizumab		biologic drug				0.0197	CCL4,CCL5
PPAR ligand-PPAR-Retinoic acid-RXRα		complex				0.0197	CYP4A11,Cyp4a14
tolfenamic acid		chemical drug				0.0197	CYP2E1,MET
PPT1		enzyme				0.0197	CCL4,CXCL10
HRH3		g-protein coupled receptor				0.0197	CXCL10,UCP1
PRMT6		enzyme				0.0197	NIN,THEM4
CNOT6L		enzyme				0.0197	CDKN1B,SEMA3E
ADGRF5		g-protein coupled receptor				0.0197	CCL3L3,IL1RN
DEPTOR	1.382	other				0.0197	CCL5,CXCL10
ZNF382		transcription regulator				0.0197	MITF,MYC
LTBP4		growth factor				0.0197	MYC,TGFB2
Lefty		group				0.0197	CDC25C,IGFBP1
BANP		other				0.0197	BBC3,SNAI2
U1 snRNP		complex				0.0197	CCL4,CCL5
mir-185		microrna				0.0197	AR,NTRK2
L1RE1		other				0.0197	KLF4,MYC
NUP155		transporter				0.0197	CSRP3,FOSL1
CYP3A4		enzyme				0.0197	Slco1a1,SLCO1B3
TBL1X		transcription regulator				0.0197	CDKN1B,CXCL2
CAMKK2		kinase				0.0197	G6PC,PPARGC1A
ULBP1		transmembrane receptor				0.0197	CCL4,HLA-A
diltiazem		chemical drug				0.0197	CYP4A11,Cyp4a14
NCX-4040		chemical drug				0.0197	CYP1A1,CYP1A2
SC-58125		chemical drug				0.0197	FAS,GDF15
glimepiride		chemical drug				0.0197	ADIPOQ,PPARG
2,4-dinitrophenol		chemical toxicant				0.0197	PPARGC1A,UCP1
5-nitro-2-(3-phenylpropylamino)benzoic acid		chemical reagent				0.0197	CLCN3,CLCN7
huperzine A		chemical drug				0.0197	CYP1A2,NGF
Tnf (family)		group		-0.063	bias	0.0197	ADIPOQ,BBC3,CCL4,CCL5,CXCL10,CYP1A1,CYP1A2,CYP2B6,FBXO32
IgG		complex		-0.383	bias	0.0197	CCL4,CCL5,GPRC5A,HSPB1,IL1RN,LGALS3,MYC,NGF,PEA15,PIM1
IL6R		transmembrane receptor		1.342	bias	0.0199	CCL5,CDKN1B,CXCL10,CXCL2,HUWE1,IGFBP1
dinoprost		chemical - endogenous mammalian		1.032	bias	0.0199	AKR1C4,GSTM1,HMGCS2,MYC,NFIL3,NR4A2
CXCL8		cytokine		0.277	bias	0.0199	AR,CPE,CXCL2,FAS,IFRD1,LGALS3
apigenin		chemical - endogenous non-mammalian		-1.477	bias	0.0199	AR,CCL3L3,CCL4,CDKN1B,CSRP3,CYP1A1
PRKCA		kinase		1.671	bias	0.02	ARL4C,CSTA,CXCL2,GDF15,MYC,RB1,RSAD2,TGFB2
IKK (complex)		complex				0.0201	CCL5,CXCL10,MYC
EBF2		transcription regulator				0.0201	ENTPD2,FAM129A,UCP1
SRA1		transcription regulator				0.0201	ADIPOQ,PPARG,TGFB2
GNAI3		enzyme				0.0201	CCL3L3,CCL4,CCL5
RNASE1		enzyme				0.0201	CCL4,CCL5,CXCL10
KAT2A		enzyme				0.0201	FBXO32,G6PC,PPARGC1A
PCDH11Y		other				0.0201	ENO2,FOSL1,MYC
fluconazole		chemical drug				0.0201	CYP2B6,Cyp2c40 (includes others),CYP2C8
acetaldehyde		chemical - endogenous mammalian				0.0201	KLF9,MYC,PPARG
BAY K8644		chemical reagent				0.0201	CYP2B6,NGF,RGN
CD14		transmembrane receptor		1.969	bias	0.0202	CCL3L3,CCL4,CCL5,CXCL10,CXCL2
SIRT6		enzyme		-1	bias	0.0202	CYP2C18,G6PC,IRS2,NPNT,PPARGC1A
MAP2K7		kinase				0.0202	CCL5,CSTA,CXCL10,FAS,MYC
TCF12		transcription regulator				0.0202	ARSA,BLNK,DNTT,ELF4,NR4A3
gemcitabine		chemical drug				0.0202	CCNB1,CDKN1B,FAS,FOSL1,MYC
Pdgf (complex)		complex		1.314	bias	0.0204	CDKN1B,FOXO3,IRS2,MYC,NCAM1,NR4A2,PPARG
CDKN1A		kinase		-1.396	bias	0.0206	BBC3,CCNB1,CDC25C,CDKN1B,FAS,LGALS3,MYC,PRC1,RACGAP1,RB1,STMN1,ZBED5
cocaine		chemical drug	Activated	3.111	bias	0.0207	Acot1,CDKN1B,CXCL2,ENO2,FOSL1,FOXO3,G6PC,IRS2,LAMC2,MKNK2,NR4A3
BMP4		growth factor	Activated	2.135	bias	0.0207	C10orf10,Hamp/Hamp2,HSD3B1,KLF4,MITF,MYC,NCAM1,NUPR1,PPARG,SNAI2,TFAP2A
bexarotene		chemical drug		1.508	bias	0.0207	ASNS,BMP6,C10orf10,CTH,CYP1A2,CYP26A1,NR4A2,NTRK2,PIK3R1,PPARG,TGFB2
Pam3-Cys-Ser-Lys4		chemical reagent	Activated	2.236	bias	0.0209	CCL3L3,CCL4,CCL5,CXCL2,HLA-A,KLHL21,Pvr,TGFB2
PD173074		chemical reagent		1.408	bias	0.0211	C10orf10,HSD3B1,MYC,NUPR1,PPARG,TFAP2A
CYP19A1		enzyme		0.059		0.0211	ACADM,AR,CDKN1B,PPARG,RB1,UCP1
NEDD9		other	Activated	2	bias	0.0213	ALOXE3,GDF15,MKNK2,TXNIP
FASN		enzyme		1.969	bias	0.0213	ADIPOQ,MET,PRKAR2B,UCP1
LRP6		transmembrane receptor		-0.132		0.0213	G6PC,MYC,PPARGC1A,UCP1
SUMO3		other		-0.927		0.0213	CTH,CXCL10,HSPA8,RNASE4
BSG		transporter		-1	bias	0.0213	ABCC2,CDKN1B,CYP1A2,KIAA1524
PP1		chemical - kinase inhibitor		-1.067	bias	0.0213	CDKN1B,IL1RN,MYC,SRC
CP-55940		chemical reagent				0.0213	AR,CCL4,MYC,UBC
KDM2B		enzyme				0.0213	CCL5,Ccl7,CDKN1B,CXCL10
NR1D1		ligand-dependent nuclear receptor				0.0213	CRY1,G6PC,NUPR1,RORC
mitoxantrone		chemical drug				0.0213	BBC3,CXCL10,FAS,RSAD2
glucagon		biologic drug	Activated	2.236	bias	0.0217	G6PC,NDRG2,NR4A2,NR4A3,PTPRN
glutathione		chemical - endogenous mammalian		-0.555		0.0217	CCL3L3,CDKN1B,FOXO3,SLC7A11,UCP1
EFNA2		kinase		-1.342		0.0217	BACH2,DCBLD2,DUSP4,FOSL1,NFIL3
CpG ODN 1826		chemical reagent		1.793	bias	0.0223	CCL3L3,CCL4,CCL5,CXCL10,KLHL21,LY96
DNMT1		enzyme				0.0223	CDC25C,CDKN1B,EPDR1,MYC,SLC7A11,VLDLR
JAK2		kinase		1.477	bias	0.0228	BBC3,CCL5,CDKN1B,CXCL10,MYC,SLC1A3,TP53INP1,VLDLR
KISS1		other				0.0228	Abca8a,PPARGC1A,TMEM144
H2AFX		transcription regulator				0.0228	EPDR1,MYC,SLC7A11
TGFB1I1		transcription regulator				0.0228	AR,CDKN1B,KLF4
piceatannol		chemical - endogenous non-mammalian				0.0228	BCL6,FAS,MYC
ilomastat		chemical drug				0.0228	CCL5,CXCL10,NGF
agmatine		chemical - endogenous mammalian				0.0228	BBOX1,PPARG,PPARGC1A
sucrose		chemical - endogenous mammalian				0.0228	CRYM,DDAH1,PLAGL1
DDX58		enzyme	Activated	2.179	bias	0.0232	CCL5,CXCL10,KLF4,RSAD2,TOR1AIP2
benzene		chemical toxicant		-0.447		0.0232	CYP2E1,MFGE8,RTN4,Slco1a1,TXNIP
TFEB		transcription regulator		1.969	bias	0.0233	ARSA,CCL5,CLCN7,SCPEP1
tetraethylammonium		chemical drug		0		0.0233	CDKN1B,GSTO1,HSPA8,HSPB1
alvocidib		chemical drug		-1.054	bias	0.0233	CCNB1,CDKN1B,MYC,RB1
FCER1G		transmembrane receptor		-1.131		0.0233	CCL4,CCL5,IL1RN,RSAD2
CGS 21680		chemical reagent		-1.982	bias	0.0233	CCL3L3,CCL4,CCL5,FAS
SCARB1		transporter				0.0233	CCL5,CXCL2,FBXO32,IL1RN
SB 216763		chemical toxicant				0.0233	G6PC,MYC,NR4A2,NR4A3
IFN alpha/beta		group	Activated	2.433	bias	0.0236	ARHGEF10,CCL5,CXCL10,HLA-A,RSAD2,TLR5
GAST		other		1.082	bias	0.0236	ABCC2,Hamp/Hamp2,PIK3R1,PPARG,S100A6,SRC
DYSF		other				0.0236	Ccl7,CXCL10,HLA-A,HSPB1,Ifi202b,LGALS3
BMP7		growth factor	Activated	2.763	bias	0.0238	ADIPOQ,GRB10,KLF4,NCAM1,PIK3R1,PPARG,PPARGC1A,UCP1
emodin		chemical drug		0.783	bias	0.0247	ADIPOQ,AR,CXCL10,CYP1A1,G6PC
DDIT3		transcription regulator		-0.132	bias	0.0247	AVIL,BBC3,HSPE1,PPARG,PPARGC1A
FLI1		transcription regulator				0.0247	CCL5,CXCL10,DNTT,HSPA8,SRC
USF2		transcription regulator				0.0247	Hamp/Hamp2,IGFBP1,MYC,RORC,SPEG
CDX2		transcription regulator		1.078		0.0248	CTSE,DHRS9,HBP1,Hmga2,KLF4,LAMC2,MYC,SOAT2
L-cysteine		chemical - endogenous mammalian				0.0248	CTNS,MYC
1L-6-hydroxymethyl-chiro-inositol 2-(R)-2-O-methyl-3-O-octadecylcarbonate		chemical - kinase inhibitor				0.0248	GDF15,PPARG
Pde		group				0.0248	NR4A2,NR4A3
C8		complex				0.0248	CCL3L3,CXCL2
SARM1		transmembrane receptor				0.0248	CCL3L3,CCL5
Ferritin		complex				0.0248	BMP6,CCL5
AZD8055		chemical drug				0.0248	CCL5,CXCL10
CBLB		enzyme				0.0248	FBXO32,MET
DCLK1		kinase				0.0248	MYC,SNAI2
AGRP		other				0.0248	UBC,UCP1
MIRLET7		group				0.0248	Hmga2,MYC
ALOX15B		enzyme				0.0248	CDKN1B,KLF4
PTGES3		enzyme				0.0248	MYC,NUPR1
ING4		transcription regulator				0.0248	CXCL10,MYC
OGG1		enzyme				0.0248	CCL3L3,CXCL2
C9		other				0.0248	CCL3L3,CXCL2
SRY		transcription regulator				0.0248	FOSL1,MAOA
KCNJ11		ion channel				0.0248	ACADM,PPARGC1A
PA2G4		transcription regulator				0.0248	AR,GDF15
C7		other				0.0248	CCL3L3,CXCL2
HA900		chemical reagent				0.0248	CCL5,KITLG
6-aminonicotinamide		chemical reagent				0.0248	G6PC,IGFBP1
PD 168393		chemical - kinase inhibitor				0.0248	CCL5,CXCL10
1,1-bis(3'-indolyl)-1-(4-trifluoromethyl-phenyl)methane		chemical reagent				0.0248	AR,GDF15
pentazocine		chemical drug				0.0248	CAT,CDKN1B
D-thioctic acid		chemical - endogenous mammalian				0.0248	PPARG,PPARGC1A
STAT4		transcription regulator	Activated	3.415	bias	0.0248	CDKN1B,CXCL10,CXCL2,ENO2,GBE1,IER3,Ifi202b,KLF9,LPIN1,MYC,P4HA2,VLDLR
HMGA1		transcription regulator		1.628	bias	0.025	ARL4A,COX6A2,CPE,IER3,IGFBP1,KITLG,MYC,PPARG,SOX4
TRAF3IP2		other		1.98	bias	0.0253	Ccl7,CXCL10,CXCL2,STEAP4
JAK3		kinase		0		0.0253	BCL6,CDKN1B,DNTT,RORC
lysophosphatidylcholine		chemical - other				0.0253	CAT,CCL3L3,CCL5,PPARG
IL17A		cytokine	Activated	2.455	bias	0.0256	CCL4,CCL5,Ccl7,CXCL2,FAS,FMO1,FOSL1,IL1RN,MYC,PPARG,SPSB1,STEAP4
CTR9		other				0.0257	CYP1A1,MYC,TP53INP1
ALDH2		enzyme				0.0257	CTH,SLC3A2,SLC7A11
UBE3A		enzyme				0.0257	AR,NR4A2,TP53INP1
RC3H1		enzyme				0.0257	CCL4,CCL5,CXCL2
lipoarabinomannan		chemical - endogenous non-mammalian				0.0257	CCL4,CXCL2,IER3
NANOG		transcription regulator		-0.378	bias	0.0258	AMER1,IGFBP1,KLF4,NRIP1,PHACTR2,PILRB,S100A6,ZFHX3
ATP		chemical - endogenous mammalian		-0.128	bias	0.026	CCL4,CDKN1B,CXCL10,CXCL2,FOXO3,IL1RN,MYC
IL21		cytokine	Activated	2.345	bias	0.0263	BCL6,CCL3L3,CCL4,CCL5,CDKN1B,CXCL10,GBP6,IL21R,RORC,RSAD2
LYN		kinase	Inhibited	-2.219	bias	0.0263	CCL3L3,CCL4,CCL5,Ccl7,MITF,MYC
LEF1		transcription regulator		1.193	bias	0.0264	AR,FAS,MITF,MYC,NCAM1
EGLN1		enzyme		0.6		0.0264	CDKN1B,Hamp/Hamp2,MYC,NGF,TGFB2
MUC1		other				0.0264	CAT,CDKN1B,MYC,PYCR1,SNAI2
cardiotoxin		chemical - other	Activated	2.449	bias	0.0269	CCL3L3,CCL4,CCL5,Ccl7,HSP90AA1,IL1RN,PEG3,PLAGL1,UCP1
5-azacytidine		chemical drug	Activated	2.158	bias	0.0269	BBC3,FOSL1,GDF15,HSPA8,IRS2,KLF6,PLAGL1,PTPRG,SLC3A2
NCOA1		transcription regulator				0.0273	ABCB11,ADIPOQ,CYP1A1,CYP2B6,MYC,NADK,PPARG
dalfampridine		chemical drug		1.982	bias	0.0274	CDKN1B,HSPA8,KLF4,NR4A2
PRKAA		group		0.048		0.0274	CXCL10,FOXO3,G6PC,PPARGC1A
H-7		chemical - kinase inhibitor	Inhibited	-2	bias	0.0274	CYP1A1,FAS,MYC,PIM1
MYBL2		transcription regulator				0.0274	CCNB1,CCNG2,HSPA8,MYC
L-triiodothyronine		chemical - endogenous mammalian		0.798	bias	0.0276	ACOT2,ADIPOQ,AR,ARSA,CDKN1B,CTH,CYP4A11,DNTT,FAS,G6PC,IGFBP1,MYC,PPARG,PPARGC1A,RGN,ST6GAL1,UCP1
MTPN		transcription regulator	Activated	2.416	bias	0.0278	CCNB1,FAS,GAS6,MYC,S100A6,TGFB2
histamine		chemical - endogenous mammalian		1.443	bias	0.0278	CCL4,CCL5,CXCL10,GDF15,NGF,UCP1
zinc		chemical drug		-0.555		0.0278	CAT,CCNB1,FAS,NGF,PDE4B,RB1
FFAR3		g-protein coupled receptor		-0.64		0.0278	ARHGEF2,CXCL10,GAS6,GBP6,KLF15,P4HA2
maslinic acid		chemical - endogenous non-mammalian				0.0278	FOXO3,GPRC5A,ITGA3,PIK3R1,PRKAR2B,SLC1A3
8-chloroadenosine		chemical drug				0.0281	MET
oxythiamine		chemical reagent				0.0281	G6PC
nicotinamide-beta-riboside		chemical - endogenous mammalian				0.0281	PPARGC1A
6beta-hydroxyestradiol-17beta		chemical - endogenous non-mammalian				0.0281	CYP2B6
taurolithocholate-3-sulfate		chemical - endogenous non-mammalian				0.0281	ABCC2
Collagen type VII		complex				0.0281	SLCO1B3
MRGPRX2		g-protein coupled receptor				0.0281	CCL4
ZYG11B		other				0.0281	CCNB1
BMP2/4		group				0.0281	Hamp/Hamp2
Has		group				0.0281	WISP1
Cofilin		group				0.0281	MYC
Type I BMP receptor		group				0.0281	NGF
G-protein gamma		group				0.0281	SRC
G-protein beta		group				0.0281	SRC
rifamycin SV		chemical drug				0.0281	BCL6
BI 2536		chemical drug				0.0281	MYC
Ahr-aryl hydrocarbon-RelA		complex				0.0281	MYC
1,1,1-trichloroethane		chemical toxicant				0.0281	CYP2E1
AMG-9810		chemical reagent				0.0281	PPARGC1A
SERPINF		group				0.0281	NGF
Cytochrome bc1		complex				0.0281	MAOA
acridine half-mustard		chemical toxicant				0.0281	ANTXR2
UBAP1		other				0.0281	DEPTOR
SEC16B		other				0.0281	RGN
DACH2		other				0.0281	CDKN1B
CISD1		other				0.0281	ADIPOQ
IL17RC		transmembrane receptor				0.0281	STEAP4
FBXO11		enzyme				0.0281	BCL6
RBMY1A1 (includes others)		other				0.0281	AR
CAMK2N1		kinase				0.0281	CDKN1B
SV2B		transporter				0.0281	SYT1
SNORD21		other				0.0281	HLA-A
PPP2R2D		phosphatase				0.0281	PPARG
IQCB1		other				0.0281	BBC3
APPL2		other				0.0281	Hrk
USP12		peptidase				0.0281	AR
TBX18		transcription regulator				0.0281	SNAI2
USP36		peptidase				0.0281	MYC
HDAC class I inhibitors		chemical drug				0.0281	SNAI2
harman		chemical - endogenous non-mammalian				0.0281	CYP1A1
LRRC4		other				0.0281	STMN1
CCDC8		other				0.0281	BBC3
ARSB		enzyme				0.0281	WNT9A
ZYG11A		other				0.0281	CCNB1
CHMP4C		other				0.0281	DEPTOR
TCF4-CTNNβ		complex				0.0281	MYC
Cdc2		group				0.0281	CDC25C
adrenoceptor		group				0.0281	PDE4B
abiraterone acetate		chemical drug				0.0281	AR
FAS-AS1		other				0.0281	FAS
Myosin2		complex				0.0281	PPARG
GLIPR1		other				0.0281	MYC
NSMCE3		other				0.0281	MYC
HMOX2		enzyme				0.0281	ADIPOQ
Scf skp2		complex				0.0281	CDKN1B
CAVIN1		transcription regulator				0.0281	MYC
NECTIN3		other				0.0281	Pvr
CSRP3	1.487	other				0.0281	TXNIP
RBMS1		other				0.0281	MYC
OSTN		other				0.0281	PPARGC1A
COPS7B		other				0.0281	CDKN1B
PSMA7		peptidase				0.0281	AR
AHRR		other				0.0281	CYP1A1
COPS3		other				0.0281	CDKN1B
OCRL		phosphatase				0.0281	MET
CDC45		other				0.0281	MYC
GR 82334		biologic drug				0.0281	CXCL10
CALU		other				0.0281	GDF15
PRPF4		other				0.0281	CCL5
mir-708		microrna				0.0281	AR
miR-155-3p (miRNAs w/seed UCCUACA)		mature microrna				0.0281	AR
miR-222-5p (miRNAs w/seed UCAGUAG)		mature microrna				0.0281	AR
miR-223-5p (miRNAs w/seed GUGUAUU)		mature microrna				0.0281	AR
miR-675-5p (and other miRNAs w/seed GGUGCGG)		mature microrna				0.0281	RB1
mir-448		microrna				0.0281	AR
mir-567		microrna				0.0281	AR
mir-449		microrna				0.0281	AR
miR-92a-2-5p (miRNAs w/seed GGUGGGG)		mature microrna				0.0281	AR
miR-488-5p (miRNAs w/seed CCAGAUA)		mature microrna				0.0281	AR
mir-488		microrna				0.0281	AR
miR-29a-5p (miRNAs w/seed CUGAUUU)		mature microrna				0.0281	AR
miR-93-3p (miRNAs w/seed CUGCUGA)		mature microrna				0.0281	AR
mir-544		microrna				0.0281	AR
miR-299a-3p (and other miRNAs w/seed AUGUGGG)		mature microrna				0.0281	AR
mir-548		microrna				0.0281	AR
miR-28-3p (and other miRNAs w/seed ACUAGAU)		mature microrna				0.0281	AR
mir-147		microrna				0.0281	AR
miR-1273h-5p (and other miRNAs w/seed UGGGAGG)		mature microrna				0.0281	AR
miR-129-1-3p (and other miRNAs w/seed AGCCCUU)		mature microrna				0.0281	AR
miR-767 (and other miRNAs w/seed GCACCAU)		mature microrna				0.0281	AR
mir-631		microrna				0.0281	AR
miR-744-3p (miRNAs w/seed UGUUGCC)		mature microrna				0.0281	AR
miR-876-3p (miRNAs w/seed GGUGGUU)		mature microrna				0.0281	AR
mir-646		microrna				0.0281	AR
miR-706 (miRNAs w/seed GAGAAAC)		mature microrna				0.0281	SLC3A2
miR-367-5p (miRNAs w/seed CUGUUGC)		mature microrna				0.0281	AR
miR-149-3p (and other miRNAs w/seed GGGAGGG)		mature microrna				0.0281	AR
miR-758-5p (and other miRNAs w/seed GGUUGAC)		mature microrna				0.0281	AR
mir-552		microrna				0.0281	AR
mir-1301		microrna				0.0281	KLF6
miR-541-3p (and other miRNAs w/seed GGUGGGC)		mature microrna				0.0281	AR
mir-586		microrna				0.0281	AR
mir-644		microrna				0.0281	AR
miR-486-3p (and other miRNAs w/seed GGGGCAG)		mature microrna				0.0281	AR
galeterone		chemical drug				0.0281	AR
GW 6471		chemical reagent				0.0281	PPARGC1A
Scd2		enzyme				0.0281	PPARG
SLC30A9		transporter				0.0281	CYP1A1
Raet1d/Raet1e		other				0.0281	HLA-A
COL4A2		other				0.0281	FAS
HUNK		kinase				0.0281	MYC
VPS35		transporter				0.0281	PPARG
ACOT8		enzyme				0.0281	CAT
IFIT1		other				0.0281	CXCL10
TNR		other				0.0281	SLC1A3
Zfp54		other				0.0281	PPARG
STXBP2		transporter				0.0281	STX11
RDX		other				0.0281	ABCC2
TONSL		transcription regulator				0.0281	CCL5
NAPB	1.473	transporter				0.0281	CYP1A1
CST4		other				0.0281	CTNS
PDGF-Rβ dimer		complex				0.0281	SNAI2
20-hydroxyprostaglandin E2		chemical - endogenous mammalian				0.0281	PPARG
ARHGAP11A		other				0.0281	CDKN1B
POLA2		enzyme				0.0281	POLA1
Zfp55		other				0.0281	PPARG
CHL1		other				0.0281	NCAM1
Sin3b		transcription regulator				0.0281	MYC
MPT0B214		chemical reagent				0.0281	CCNB1
CDC23		enzyme				0.0281	CCNB1
ACADL		enzyme				0.0281	UCP1
PRDM2		transcription regulator				0.0281	MYC
Kap		other				0.0281	Cyp4a14
ALX4		transcription regulator				0.0281	NCAM1
IGFBP6		other				0.0281	UCP1
COPS7A		other				0.0281	CDKN1B
STXBP1		transporter				0.0281	STX11
PPP2R3A		phosphatase				0.0281	MYC
ZBTB14		transcription regulator				0.0281	MYC
RPS20		other				0.0281	MYC
VCX/VCX3A		other				0.0281	CAMK1
Cyp2j9		enzyme				0.0281	ADIPOQ
RDH16		enzyme				0.0281	CYP26A1
HMGN5		transcription regulator				0.0281	CCNB1
AZD5363		chemical drug				0.0281	AR
TUBG1		other				0.0281	RB1
mir-297		microrna				0.0281	AR
AC0269041		other				0.0281	SNAI2
RPL21		other				0.0281	MYC
clomoxir		chemical reagent				0.0281	ACADM
kava extract		chemical reagent				0.0281	AR
VNPT55		chemical reagent				0.0281	AR
protopanaxadiol		chemical reagent				0.0281	AR
OSU-CG12		chemical reagent				0.0281	KLF6
rheoswitch ligand 1		chemical reagent				0.0281	DNAJC12
24-methylenecycloartanyl ferulate		chemical reagent				0.0281	PPARG
VPC-14228		chemical drug				0.0281	AR
VPC-14449		chemical reagent				0.0281	AR
ketone body		chemical - endogenous mammalian				0.0281	CYP2E1
NSC 659687		chemical reagent				0.0281	CYP1A2
SB202474		chemical - kinase inhibitor				0.0281	CYP1A1
4,4'-diaminodiphenylmethane		chemical toxicant				0.0281	CXCL10
antimony potassium tartrate		chemical toxicant				0.0281	ABCC2
IPI 493		chemical drug				0.0281	MET
sterigmatocystin		chemical toxicant				0.0281	CYP1A1
SU6657		chemical - kinase inhibitor				0.0281	MYC
pegademase bovine		biologic drug				0.0281	PDE5A
piperonal		chemical toxicant				0.0281	ADIPOQ
thiabendazole		chemical drug				0.0281	CYP1A1
naphthalene-1-2-dione		chemical toxicant				0.0281	CYP1A1
trans-7,8-dihydroxy-7,8-dihydrobenzo(a)pyrene		chemical toxicant				0.0281	CYP1A1
anthracene		chemical toxicant				0.0281	CYP1A1
anthraquinone		chemical toxicant				0.0281	CCL5
2-amino-3-methylimidazo(4,5-f)quinoline		chemical toxicant				0.0281	CYP1A1
IP 20		chemical - kinase inhibitor				0.0281	HSD3B1
camphene		chemical - endogenous non-mammalian				0.0281	ADIPOQ
3-methoxyapigenin		chemical - endogenous non-mammalian				0.0281	MYC
harmaline		chemical drug				0.0281	CYP1A1
AG 879		chemical - kinase inhibitor				0.0281	RB1
monoacylglycerol		chemical - endogenous mammalian				0.0281	UCP1
methoprene		chemical toxicant				0.0281	UCP1
2-ethylhexanol		chemical reagent				0.0281	CYP4A11
idebenone		chemical drug				0.0281	NGF
oxfenicine		chemical - endogenous non-mammalian				0.0281	ACADM
allose		chemical - endogenous mammalian				0.0281	TXNIP
estramustine		chemical drug				0.0281	CYP1A1
adrenosterone		chemical - endogenous mammalian				0.0281	AR
Fcer1		complex	Activated	2.173	bias	0.0281	CCL3L3,CCL4,CCL5,Ccl7,IL1RN
NR4A3	1.924	ligand-dependent nuclear receptor				0.0281	G6PC,LPIN1,PDP1,PPARGC1A,UCP1
PTGER2		g-protein coupled receptor	Activated	2.646	bias	0.0285	ESD,HUWE1,KIF11,PILRB,PIM1,PRC1,RACGAP1
CRTC2		other				0.0287	BACH2,G6PC,MYC
NAMPT		cytokine				0.0287	CXCL10,CXCL2,TGFB2
MAP3K3		kinase				0.0287	SNAI2,STEAP4,TGFB2
TICAM2		other				0.0287	CCL4,CCL5,CXCL10
HSD17B4		enzyme				0.0287	ACOT2,CYP4A11,Cyp4a14
stearic acid		chemical - endogenous mammalian				0.0287	CCL3L3,IGFBP1,PPARGC1A
STAT5A		transcription regulator		-0.31		0.0288	ADIPOQ,AR,BCL6,CCL3L3,CDC25C,CDKN1B,FAS,GDPD3,MYC,NR4A2,PIM1,PPARG,QPCT,TXNIP
MAPK9		kinase	Activated	2.512	bias	0.029	Ccl7,CDKN1B,CYP1A1,FOSL1,Fxyd2,GSTM1,KLF6,MYC,PPARG
TBK1		kinase	Activated	2.369	bias	0.0292	CCL3L3,CCL4,CCL5,CXCL10,CXCL2,RSAD2
6-hydroxydopamine		chemical toxicant		0.762	bias	0.0292	CCL5,HSPA8,LONP1,NCAM1,NR4A2,UBC
N-acetyl-L-cysteine		chemical drug		-1.857	bias	0.0296	Abcb1b,AR,CCL5,CDC25C,CDKN1B,CXCL10,FAS,FBXO32,FOXO3,MYC,UCP1
BCL3		transcription regulator		-0.283		0.0297	ACADM,CCL5,CXCL10,VLDLR
S-nitrosoglutathione		chemical toxicant		-1.103		0.0297	CCL5,CXCL10,IRS2,PPARG
ASXL1		transcription regulator	Inhibited	-2	bias	0.0297	ENO2,HYAL1,KLF15,PPARG
EFNA4		kinase	Inhibited	-2		0.0297	DCBLD2,DUSP4,FOSL1,FOXJ2
GHR		transmembrane receptor				0.0297	ADIPOQ,CDKN1B,IGFBP1,MYC
SMAD4		transcription regulator	Activated	2.414	bias	0.0297	ARHGEF2,BBC3,CCNG2,CDKN1B,IER3,MET,MYC,NPR2,PILRA,PTPRK,SNAI2,TGFB2
KITLG	1.474	growth factor		1.709	bias	0.0297	BTG1,CCL3L3,CCL4,CDKN1B,CXCL2,GAS6,IL1RN,KLHL24,N4BP2L1,PIM1,SNAI2,TXNIP
RAC1		enzyme		1.103	bias	0.0298	BCL6,DYRK1B,FAS,FOSL1,HSPB1,MYC,SNAI2
seocalcitol		chemical drug		1.274	bias	0.0299	CDKN1B,FOSL1,MYC,NGF,TFAP4
RNASEH2B		enzyme				0.0305	CCL5,CXCL10
SMOC2		other				0.0305	CCNB1,MCM10
Shc		group				0.0305	MYC,PPARG
PRDM16		transcription regulator				0.0305	PPARGC1A,UCP1
METRNL		other				0.0305	PPARGC1A,UCP1
PHF21A		enzyme				0.0305	PTPRN,SYT1
ANG		enzyme				0.0305	CCL5,CXCL10
Pvr	1.635	other				0.0305	CDKN1B,Pvr
RB1CC1		other				0.0305	MYC,RB1
IL9R		transmembrane receptor				0.0305	MYC,PIM1
LUM		other				0.0305	CXCL2,FAS
PDE4B	1.415	enzyme				0.0305	CCL5,CXCL10
ADIPOR2		transmembrane receptor				0.0305	PPARG,UCP1
PIM3		kinase				0.0305	MYC,PPARGC1A
Igkv1-117		other				0.0305	CDKN1B,MYC
alpha-santalol		chemical reagent				0.0305	CCNB1,CDC25C
RFWD2		enzyme				0.0305	FAS,PPARGC1A
carbonyl cyanide p-(trifluoromethoxy)phenylhydrazone		chemical reagent				0.0305	CDKN1B,PPARGC1A
2-hydroxy-1-naphthylaldehyde isonicotinoyl hydrazone		chemical reagent				0.0305	CCNB1,RB1
carmustine		chemical drug				0.0305	FAS,HSP90AA1
BQ-788		chemical drug				0.0305	AQP9,CXCL2
perilla alcohol		chemical drug				0.0305	CCNB1,CDKN1B
bile salt		chemical - endogenous mammalian				0.0305	ABCB11,ABCC4
CD 437		chemical drug		-0.058	bias	0.0305	ARSA,CCL5,CDC25C,FAS,GDF15,HSP90AA1,HSPA8,KIF3A,MYC,PLP2,SOX4
BCL2		transporter		1.016	bias	0.0312	BBC3,CDKN1B,CLCN3,ENO2,FAS,Hrk,TGFB2
valproic acid		chemical drug		1.547		0.0318	Abca8a,AKR1C4,AMPD3,ATP11A,CAT,CDKN1B,CROT,CYP1A1,CYP2B6,CYP2C18,Cyp2c54 (includes others),CYP2C8,CYP4A11,Cyp4a14,FAS,HMGCS2,NCAM1,PPARG,SEMA3C,TENM3
mir-133		microrna		-1	bias	0.032	CCNB1,KLF15,MET,PPARG
EFNA3		kinase	Inhibited	-2		0.032	DCBLD2,DUSP4,FOSL1,FOXJ2
CDK2AP1		other				0.032	FOSL1,MYC,RHOU,WISP1
dibutyl phthalate		chemical toxicant				0.032	AR,CYP4A11,MYC
calpain		complex				0.032	CCL5,CUL9,NTRK2
CDC73		other				0.032	Hmga2,HMGCS2,MYC
NOS1		enzyme				0.032	ADIPOQ,FBXO32,PDE5A
PCYT1A		enzyme				0.032	CXCL2,KLF4,STX3
JAK inhibitor I		chemical - kinase inhibitor				0.032	CDKN1B,CXCL10,CXCL2
ochratoxin A		chemical toxicant				0.032	CYP1A2,DDAH1,FAS
amino acids		chemical - endogenous mammalian				0.032	ASNS,IGFBP1,SLC38A2
Ap1		complex	Activated	2.433	bias	0.0322	CCL3L3,CCL4,CCL5,FOSL1,IFRD1,MET,MYC,NGF,Pvr
ALKBH5		enzyme				0.0323	HSPA8,HUWE1,RACGAP1,RPGR,SBF1,SGMS1
mir-223		microrna		0.493		0.0341	AMPD3,CLEC4E,FOXO3,IL1RN,LY96,NDRG2,S100A6,STMN1
TMEM173		other		1.732	bias	0.0344	CCL5,CXCL10,CXCL2,RSAD2
KLF15	1.42	transcription regulator		1.177	bias	0.0344	ACADM,Acot1,PPARG,PPARGC1A
Collagen type II		complex		0		0.0344	BMP6,CCL3L3,CXCL2,IL1RN
NCOR2		transcription regulator				0.0344	ABCB11,ADIPOQ,AR,RORC
FAS	1.061	transmembrane receptor		-0.948		0.0345	ARL4A,CCL3L3,CCL4,CCL5,CDKN1B,CXCL10,CXCL2,FAS,FOXO3,GPNMB,IER3,LGALS3,MET,MYO5A,NR4A2,PTPRN,RSAD2
tetrodotoxin		chemical drug				0.0354	FAS,NTRK2,PPARGC1A
AHI1		other				0.0354	CCNG2,IL1RN,NTRK2
PEBP1		other				0.0354	ADIPOQ,PRKAR2B,UCP1
CD9		other				0.0354	ITGA3,MYC,WISP1
CARD11		kinase				0.0354	CCL3L3,CCL4,CCL5
PSMD10		transcription regulator				0.0354	CDKN1B,EIF4EBP1,PIK3R1
ADAMTS12		peptidase				0.0354	CLEC4E,CXCL10,S100A6
benzyl isothiocyanate		chemical - endogenous non-mammalian				0.0354	CCNB1,CDC25C,CDKN1B
MALP-2s		chemical reagent				0.0354	CCL3L3,CCL4,CXCL2
SGPP2		phosphatase				0.0354	HSP90AA1,HSPA4L,HSPA8
LIF		cytokine		0.637	bias	0.0354	CCL3L3,CXCL10,CXCL2,CYP26A1,IL34,MYC,OLIG1,PIM1,PPARG,RHOU,SPRR1A
OTX2		transcription regulator	Activated	2.2	bias	0.0357	FLVCR2,GPNMB,MITF,NCAM1,SEMA3C
VEGFA		growth factor	Activated	2.373	bias	0.0362	ACADM,CCL3L3,CDC25C,CDKN1B,CSTB,CXCL10,CXCL2,DUSP4,GRB10,NR4A2,PIM1,PPARGC1A,SNAI2,UCP1
sorbitol		chemical - endogenous mammalian				0.0366	RGS7,SLC1A3
estriol		chemical - endogenous mammalian				0.0366	IRS2,PIK3R1
TASP1		peptidase				0.0366	CCNB1,CDKN1B
CPT1C		enzyme				0.0366	ACADM,PPARGC1A
E2F8		transcription regulator				0.0366	CCNB1,RACGAP1
Atrial Natriuretic Peptide		group				0.0366	ADIPOQ,NPR2
Traj18		other				0.0366	CCL5,CXCL2
Gcn5l		group				0.0366	ACADM,BBC3
miR-217-5p (and other miRNAs w/seed ACUGCAU)		mature microrna				0.0366	NR4A2,PPARGC1A
miR-129-5p (miRNAs w/seed UUUUUGC)		mature microrna				0.0366	SOX4,TP53INP1
HCK		kinase				0.0366	MAOA,SRC
TRAF4		other				0.0366	CCL5,STEAP4
NUMBL		other				0.0366	KLF4,MYC
AIP		transcription regulator				0.0366	CYP1A1,PLAGL1
DDX17		enzyme				0.0366	FOSL1,MYC
OSTM1		other				0.0366	ATP6V0D2,BCL6
CNOT3		other				0.0366	IGFBP1,PPARGC1A
FZR1		kinase				0.0366	CCNB1,CDKN1B
XPO1		transporter				0.0366	CDKN1B,MET
CNB-001		chemical reagent				0.0366	ASNS,SLC7A11
RFX2		transcription regulator				0.0366	DCDC2,MYC
CELF1		translation regulator				0.0366	CCNB1,CDKN1B
tranylcypromine		chemical drug				0.0366	NTRK2,PDE4B
pterostilbene		chemical drug				0.0366	ADIPOQ,MET
hesperetin		chemical drug				0.0366	PPARGC1A,SOAT2
HDAC2		transcription regulator		1.116		0.0368	BBC3,BCL6,CCNG2,CDKN1B,FAS,MCM10,MYC,RORC
EFNA5		kinase	Inhibited	-2	bias	0.037	DCBLD2,DUSP4,FOSL1,FOXJ2
ABCA1		transporter				0.037	ABCA8,ADIPOQ,CCL3L3,PPARG
NR5A2		ligand-dependent nuclear receptor		1.882	bias	0.0374	ABCB11,Akr1b7,CYP8B1,IGFBP1,MYC,PLK3
EHF		transcription regulator		1.664	bias	0.0374	BLNK,CDKN1B,CYP1A1,IL1RN,MET,VNN1
TRAF3		enzyme		-0.189		0.0374	CCL5,CXCL10,CXCL2,FAS,MET,PTPN14
miR-291a-3p (and other miRNAs w/seed AAGUGCU)		mature microrna	Inhibited	-2.429	bias	0.0374	CDK19,NIN,NR4A2,PRC1,STX11,TFAP4
NCOR1		transcription regulator				0.0374	ABCB11,ADIPOQ,CDKN1B,G6PC,IGFBP1,PPARG
MAPK14		kinase	Activated	2.495	bias	0.0376	CAT,CCL5,Ccl7,CCNB1,CXCL10,FAS,G6PC,KITLG,PPARGC1A,UCP1
NGF	1.991	growth factor		0.913	bias	0.0376	BBC3,CCL4,CDKN1B,DUSP4,FAS,FOSL1,Hrk,MYC,PPARG,TFAP2A
JUND		transcription regulator		1.982	bias	0.0377	CCL5,CSTA,FOSL1,Ifi202b,SOX4
SGK1		kinase		1.109	bias	0.0377	CDKN1B,PPARG,SLC1A3,SLC3A2,SLC6A8
SOX9		transcription regulator		1.091	bias	0.0377	AR,MITF,PPARG,SNAI2,VNN1
Collagen type I		complex		0	bias	0.0377	CCL5,EIF4EBP1,FOXO3,ITGA3,MYC
mir-15		microrna		-1.375	bias	0.0377	AR,CCL5,PIM1,Rnf125,TFAP4
miR-122-5p (miRNAs w/seed GGAGUGU)		mature microrna	Inhibited	-2.235	bias	0.0377	ATP11A,BACH2,FAM117B,NCAM1,SLC7A11
estrogen receptor		group		-0.392		0.0381	ADIPOQ,CLN8,CYP1A1,CYP2B6,FLNC,HSP90AA1,ITGA3,LAMC2,MYC,NRIP1,PDGFC,TGFB2
SYVN1		transporter		1.913	bias	0.0382	ABCC4,FAS,GPRC5A,HLA-A,HSPB1,ITGA3,SLC3A2,SLC43A3
halofuginone		chemical drug				0.0382	ADH4,Hrk,IGFBP1,Keg1,SCPEP1,SLC13A3,TYRO3,USP2
TGFBR2		kinase		0.388		0.0388	AR,BMP6,Ccl7,CDKN1B,CXCL2,PLAGL1,TGFB2,TGIF1,TXNIP,ZMIZ1
mir-22		microrna				0.0391	BMP6,FOSL1,TP53INP1
mir-135		microrna				0.0391	AR,Ccl7,KLF4
miR-26a-5p (and other miRNAs w/seed UCAAGUA)		mature microrna				0.0391	CDKN1B,MYC,RB1
CCR1		g-protein coupled receptor				0.0391	ATP6V0D2,CCL3L3,CCL5
dextran sulfate		chemical drug		0.13	bias	0.0391	CCL3L3,CCL5,CCNB1,CXCL2,KIF11,LY96,MYC,NLRP6,PRC1,RACGAP1,STMN1,TGFB2
NFATC1		transcription regulator	Activated	2.166	bias	0.0392	CDKN1B,CYP1A1,FAS,MYC,PPARG,RORC
CAMP		other		1.985	bias	0.0392	CCL4,CCL5,Ccl7,CXCL10,IL1RN,SNAI2
TCL1A		transcription regulator				0.0392	CLEC4E,CTSE,GDF15,GPNMB,MYO5A,STEAP4
IGFBP2		other		1.131	bias	0.0396	DDAH1,EMP2,GDF15,IGFBP1
OGT		enzyme				0.0396	ACADM,CDKN1B,MYC,PPARGC1A
ATP-gamma-S		chemical reagent				0.0399	BTG1,CCL4,CD109,CXCL2,FOXO3
TBP		transcription regulator				0.0399	ASNS,HLA-A,IER3,MYC,PPARG
CSF1		cytokine	Activated	2.062	bias	0.04	CCL5,Ccl7,CCNB1,CXCL2,FAS,GDF15,MYC,PPARG,STX3,TLR5
BTK		kinase		-0.13		0.0418	ATP6V0D2,BBC3,CCL4,CXCL10,IL21R,PIM1,RB1
lipoteichoic acid		chemical - endogenous non-mammalian		1.982	bias	0.0421	ANTXR2,CXCL10,IL1RN,NR4A2,NR4A3
mir-34		microrna		-1.971	bias	0.0424	AR,FOSL1,MET,MYC
SKP2		enzyme				0.0429	BBC3,CDKN1B,FOXO3
PRKAR1A		kinase				0.0429	NR4A2,PPARG,PRKAR2B
PRLR		transmembrane receptor				0.0429	HSD3B1,MYC,PIM1
UBE2I		enzyme				0.0429	ABCB11,CXCL10,PPARG
IL17F		cytokine				0.0429	CDKN1B,CXCL10,CXCL2
vinblastine		chemical drug				0.0429	AR,CYP1A1,HLA-A
nitroarginine		chemical reagent				0.0429	NCAM1,NFIL3,PIK3CB
SAMSN1		other	Activated	2.449	bias	0.043	CCL3L3,CCL4,Ccl7,CXCL10,CXCL2,RSAD2
Nfat (family)		group	Activated	2	bias	0.043	CCL3L3,DHRS9,FAS,KLF6,SAMD4A,TGFB2
STAT5a/b		group		1.314	bias	0.043	BCL6,BMP6,CDKN1B,MYC,PDE4B,PIM1
L-histidine		chemical - endogenous mammalian				0.0431	ASNS,SLC38A2
glycerol		chemical - endogenous mammalian				0.0431	G6PC,PPARG
embelin		chemical - endogenous non-mammalian				0.0431	MYC,PPARG
PP2A		complex				0.0431	FOXO3,PIM1
chlorcyclizine		chemical drug				0.0431	C10orf10,GDPD3
POLR3G		enzyme				0.0431	CDKN1B,KLF6
LECT2		other				0.0431	CCL3L3,CXCL10
Ppp2c		group				0.0431	EIF4EBP1,PIM1
liquiritigenin		chemical - endogenous non-mammalian				0.0431	ABCB11,ABCC2
LRAT		enzyme				0.0431	CCNB1,CYP26A1
PTBP1		enzyme				0.0431	Hmga2,MYC
miR-375-3p (and other miRNAs w/seed UUGUUCG)		mature microrna				0.0431	KIAA1524,MYC
PIK3R2		kinase				0.0431	CXCL10,PIK3R1
SIRPA		phosphatase				0.0431	CCL3L3,CCL5
azetidyl-2-carboxylic acid		chemical reagent				0.0431	ASNS,HSPA8
SR 144528		chemical reagent				0.0431	CCL4,IL1RN
indinavir		chemical drug				0.0431	ADIPOQ,KITLG
polycyclic aromatic hydrocarbons		chemical toxicant				0.0431	CYP1A1,CYP1A2
topiramate		chemical drug				0.0431	PPARGC1A,UCP1
DL-fructose		chemical - endogenous mammalian				0.0431	BBC3,G6PC
IL18		cytokine	Activated	2.041	bias	0.0436	ADIPOQ,BCL6,CCL3L3,CCL4,CCL5,CTH,CXCL10,FAS,NFIL3
KCNE3		ion channel				0.0444	HMGCS2,KLF4,NFIL3,NR4A2,PLK3
uric acid		chemical - endogenous mammalian	Activated	2.178		0.0449	ADIPOQ,CCL3L3,CCL4,CCL5,CXCL2,TACC2
CD36		transmembrane receptor	Activated	2	bias	0.0453	ADIPOQ,PPARG,PPARGC1A,UCP1
Pam3-Cys		chemical toxicant		1.996	bias	0.0453	CCL5,CXCL10,CXCL2,IL1RN
ESRRG		ligand-dependent nuclear receptor		1.07	bias	0.0453	CDKN1B,FBXO32,G6PC,LPIN1
A2M		transporter				0.0453	CCL3L3,CCL4,FOSL1,MYC
omeprazole		chemical drug				0.0453	CYP1A1,CYP1A2,NDRG4,NTRK2
etoposide		chemical drug		0.828	bias	0.0464	BBC3,CCNB1,CDKN1B,DUSP4,FAS,GDF15,Hrk,IER3,MYC
IRF5		transcription regulator	Activated	2.186	bias	0.0467	CCL4,CCL5,CXCL10,CXCL2,RSAD2
MAPK3		kinase		1.109	bias	0.0467	CSTA,DUSP4,FOSL1,MYC,PPARGC1A
PRNP		other				0.0467	CCL5,FOSL1,HSPA8,HSPB1,MYC
MAP2K3		kinase				0.0467	CDKN1B,CXCL10,PPARGC1A,RGS7,SLC1A3
CHADL		other				0.0468	FAS,MET,STEAP4
HOXB13		transcription regulator				0.0468	AR,MYC,SLC30A4
B2M		transmembrane receptor				0.0468	CCL3L3,Hamp/Hamp2,HLA-A
SND1		enzyme				0.0468	KYNU,QPCT,SOX4
PTPRC		phosphatase				0.0468	CCL3L3,CCL4,CCL5
silymarin		chemical drug				0.0468	Abcb1b,CAT,PPARGC1A
KN 93		chemical - kinase inhibitor				0.0468	BBC3,NR4A2,PEA15
ketoconazole		chemical drug				0.0468	ABCC2,CYP1A1,CYP2B6
CDK4		kinase				0.0472	CDKN1B,DDIAS,KIAA1524,KIF11,KIF20B,KLHL24,PBLD,TP53INP1
NOTCH1		transcription regulator		1.162		0.0481	BCL6,CDKN1B,ENO2,FOSL1,G6PC,MYC,PPARG,PTPRK,RB1,RHOU,RORC,TGFB2
TAL1		transcription regulator		-1		0.0482	ARSA,BCL6,CCNB1,CCNG2,GALNT7,HLA-A,MYC,N4BP2L1,NR4A3,SOX4,ZBTB21
PAF1		other	Activated	2	bias	0.0483	ARL4A,CCL3L3,CCL5,KLF4
TAF7L		transcription regulator		1.964	bias	0.0483	AR,AZIN2,LPIN1,NR6A1
MAPK7		kinase		1.172	bias	0.0483	CDKN1B,CXCL2,KLF4,STEAP4
glucosamine		chemical - endogenous mammalian		0.577		0.0483	ACADM,COX6A2,TXNIP,UCP1
LGALS1		other		0.254	bias	0.0483	CCNB1,CDKN1B,CXCL2,LGALS3
FOSL2		transcription regulator				0.0483	FAS,FOSL1,S100a11,SOX4
IL12 (family)		group	Activated	2.029	bias	0.0487	BCL6,CCL4,CCL5,CTH,NFIL3,PIM1,RORC
cholecalciferol		chemical - endogenous mammalian		0.447	bias	0.0487	ABCB11,CCL5,CDKN1B,CXCL10,PPARG,RB1,RORC
MAP4K4		kinase	Inhibited	-2.563	bias	0.0487	AUH,IMPDH1,PAPSS2,PI4K2B,PLA2G12A,PMM1,PPARG
FOLR1		transporter				0.049	CAT,CYP4F8,MPP6,PVT1,RIOK3,SLC3A2
sulindac sulfide		chemical drug		1.46		0.0492	CYP1A1,ESD,GDF15,IFRD1,PIK3R1
FST		other		1.937		0.0513	ADIPOQ,PPARG,PPARGC1A,UCP1
atorvastatin		chemical drug	Activated	2.537		0.0611	ABCC2,ADIPOQ,BMP6,CAT,CDKN1B,CYP2B6,CYP8B1,IER3,PPARG,SLCO1B3
NLRP3		other	Activated	2.156		0.0624	CCL4,CCL5,CXCL10,CXCL2,TACC2
EFNA1		other	Inhibited	-2		0.11	BACH2,DCBLD2,DUSP4,FOSL1
hydrocortisone		chemical - endogenous mammalian		1.944		0.527	FAS,IGFBP1,NTRK2,PPARG
